# Supplementary material for: Comprehensive analysis of the progression mechanisms of CRPC and its inhibitor discovery based on machine learning algorithms
Source: Front Genet. 2023 Jul 5;14:1184704. doi: 10.3389/fgene.2023.1184704 (PMC10354439; doi:10.3389/fgene.2023.1184704)
Supplement: Supplementary file 1 [file Table2.XLSX]

## Sheet: KEGG enrichment analysis
ID	Description	GeneRatio	BgRatio	pvalue	p.adjust	qvalue	geneID	Count
hsa04512	ECM-receptor interaction	9/65	88/8163	2.53e-08	2.96e-06	2.4e-06	COL1A1/THBS2/COL6A3/COL1A2/FN1/SPP1/THBS4/COMP/COL2A1	9
hsa04971	Gastric acid secretion	8/65	76/8163	1.28e-07	7.48e-06	6.05e-06	KCNE2/KCNJ16/SST/CCKBR/ATP4A/ATP4B/GAST/CA2	8
hsa04974	Protein digestion and absorption	7/65	103/8163	1.58e-05	0.000618096	0.000500482	COL1A1/COL6A3/COL1A2/COL8A1/CPA2/COL10A1/COL2A1	7
hsa04510	Focal adhesion	9/65	201/8163	2.7e-05	0.000788481	0.000638446	COL1A1/THBS2/COL6A3/COL1A2/FN1/SPP1/THBS4/COMP/COL2A1	9
hsa00830	Retinol metabolism	5/65	68/8163	0.000193943	0.00453828	0.00367472	ADH7/RDH12/UGT2B15/CYP2C18/ADH1C	5
hsa00982	Drug metabolism - cytochrome P450	5/65	72/8163	0.000254025	0.00495349	0.00401093	ADH7/CYP2C19/UGT2B15/ALDH3A1/ADH1C	5
hsa00980	Metabolism of xenobiotics by cytochrome P450	5/65	78/8163	0.000369482	0.00617563	0.00500051	ADH7/UGT2B15/SULT2A1/ALDH3A1/ADH1C	5
hsa05165	Human papillomavirus infection	9/65	331/8163	0.00114338	0.0159862	0.0129443	COL1A1/THBS2/COL6A3/COL1A2/FN1/SPP1/THBS4/COMP/COL2A1	9
hsa04966	Collecting duct acid secretion	3/65	27/8163	0.00122971	0.0159862	0.0129443	ATP4A/ATP4B/CA2	3
hsa04151	PI3K-Akt signaling pathway	9/65	354/8163	0.00182498	0.0204978	0.0165974	COL1A1/THBS2/COL6A3/COL1A2/FN1/SPP1/THBS4/COMP/COL2A1	9
hsa00010	Glycolysis / Gluconeogenesis	4/65	67/8163	0.00192714	0.0204978	0.0165974	ADH7/FBP2/ALDH3A1/ADH1C	4
hsa05204	Chemical carcinogenesis - DNA adducts	4/65	69/8163	0.00214793	0.0209424	0.0169574	CYP2C19/UGT2B15/SULT2A1/CYP2C18	4
hsa00350	Tyrosine metabolism	3/65	36/8163	0.00285247	0.0256723	0.0207872	ADH7/ALDH3A1/ADH1C	3
hsa05144	Malaria	3/65	50/8163	0.00723505	0.0593003	0.0480164	THBS2/THBS4/COMP	3
hsa00910	Nitrogen metabolism	2/65	17/8163	0.00786149	0.0593003	0.0480164	CA9/CA2	2
hsa04933	AGE-RAGE signaling pathway in diabetic complications	4/65	100/8163	0.00810944	0.0593003	0.0480164	COL1A1/COL1A2/SERPINE1/FN1	4
