# Supplementary material for: Comprehensive analysis of the progression mechanisms of CRPC and its inhibitor discovery based on machine learning algorithms
Source: Front Genet. 2023 Jul 5;14:1184704. doi: 10.3389/fgene.2023.1184704 (PMC10354439; doi:10.3389/fgene.2023.1184704)
Supplement: Supplementary file 2 [file Table3.XLSX]

## Sheet: GSEA.result
ID	Description	setSize	enrichmentScore	NES	pvalue	p.adjust	qvalues	rank	leading_edge	core_enrichment
KEGG_CELL_CYCLE	KEGG_CELL_CYCLE	99	0.665846	2.762	1e-10	3.62e-09	2.10526e-09	1164	tags=47%, list=11%, signal=42%	PTTG1/CCNB1/MCM7/RAD21/MCM3/MCM6/CDC7/PCNA/BUB1B/CDKN2A/CCNA2/E2F3/CDC27/BUB1/CDKN2C/YWHAB/CDC25B/MCM2/CDC20/YWHAH/MCM4/MAD2L1/CHEK1/CCNE1/SMC3/E2F1/CDC6/GADD45A/CDC25C/TTK/YWHAZ/CDK4/ANAPC5/CCNB2/SKP1/BUB3/CHEK2/SMC1A/CDK2/PLK1/SMAD3/CDC23/MCM5/ATR/HDAC2/YWHAQ/CCNH
KEGG_CYTOKINE_CYTOKINE_RECEPTOR_INTERACTION	KEGG_CYTOKINE_CYTOKINE_RECEPTOR_INTERACTION	195	-0.481102	-2.69595	1e-10	3.62e-09	2.10526e-09	2256	tags=48%, list=22%, signal=38%	TNFSF18/CXCL12/IL22/IL2RG/IFNA2/IL6ST/BMP2/EGF/MPL/INHBE/CCL13/CSF3R/IFNA5/FLT1/TPO/IL2RB/CCR10/CCL5/FASLG/IFNG/PDGFA/CRLF2/IL12RB2/HGF/TNFRSF1B/CNTFR/PRL/IL1R2/LIFR/IL21/TNFSF15/GDF5/GH1/TNFSF11/TNFRSF4/TNFRSF8/CCR4/TNF/EDAR/TNFRSF13B/EDA2R/CCL8/IL19/IL18RAP/CXCL13/FLT3/CCL21/IL21R/TNFSF13/PDGFRB/GH2/TNFSF8/IL12RB1/IL5RA/KIT/CCL7/IL2RA/EPO/CCR2/CD40LG/CCL22/BMP7/CCR9/CCL23/IL9/XCL1/IL25/CCR7/IL4…
KEGG_NEUROACTIVE_LIGAND_RECEPTOR_INTERACTION	KEGG_NEUROACTIVE_LIGAND_RECEPTOR_INTERACTION	191	-0.55108	-3.06775	1e-10	3.62e-09	2.10526e-09	2820	tags=64%, list=28%, signal=47%	CNR1/GABRB3/HRH4/CHRNB3/NPFFR1/GABRB1/CHRNA6/GRIN2B/HRH2/TRHR/GRM3/F2/HCRTR2/C3AR1/TACR3/NPY5R/CRHR2/NPY2R/FPR2/CHRNA1/MC3R/PTGIR/MAS1/P2RX7/MCHR1/P2RX4/TACR1/PTAFR/C5AR1/ADRB2/CHRNE/BRS3/SCTR/DRD5/HTR4/GRM1/CHRNA3/GLRA1/MC2R/CNR2/CHRNA9/OPRD1/F2RL2/MC4R/P2RX2/CTSG/CHRNA4/EDNRB/LPAR6/OPRM1/TACR2/BDKRB2/DRD2/P2RY4/P2RX6/GABRR1/MLNR/PRL/GRIN2A/NTSR2/PTGER3/FSHB/GH1/ADRA1A/FPR1/GABRA4/CHRM4/GABRA5/H…
KEGG_RIBOSOME	KEGG_RIBOSOME	64	0.73151	2.81974	1e-10	3.62e-09	2.10526e-09	1822	tags=77%, list=18%, signal=63%	RPS29/RPL30/RPS7/RPS21/RPL10A/RPS24/RPL27/RPS12/RPL19/RPS23/RPL35A/RPLP0/RPS6/RPL8/RPS27A/RPS16/RPL34/RPL32/RPS18/RPL6/RPL41/RPL35/RPL38/RPS19/RPL26L1/RPL23A/RPS17/RPL9/RPS3/RPL12/RPS27/RPL24/RPL37/RPL7/RPS4X/RPL14/RPL3/MRPL13/RPLP1/RPL18/RPS15A/RPS25/FAU/RPS4Y1/RPS27L/RPL36/UBA52/RPS10/RPL22
KEGG_SPLICEOSOME	KEGG_SPLICEOSOME	85	0.620657	2.50515	1e-10	3.62e-09	2.10526e-09	2188	tags=62%, list=21%, signal=49%	HNRNPC/HNRNPA1/TRA2B/SNRPD1/SNRPE/HNRNPK/SNRPF/SNRPG/PUF60/HSPA2/SNRNP40/HNRNPA3/LSM5/TRA2A/SMNDC1/PRPF3/TCERG1/PRPF40A/SF3B1/SNRPA1/SNRPB2/SNRNP70/PRPF38B/RBM25/RBM8A/SF3B2/LSM3/EIF4A3/LSM4/NCBP2/THOC1/LSM6/HNRNPM/HSPA6/THOC2/BUD31/DHX15/USP39/PRPF19/SNRPD3/U2AF1/PCBP1/PRPF31/DHX16/LSM2/BCAS2/SF3B3/CDC40/TXNL4A/DDX23/PRPF6/SF3B5/SNRPA
KEGG_OXIDATIVE_PHOSPHORYLATION	KEGG_OXIDATIVE_PHOSPHORYLATION	74	0.605779	2.38492	2.71599e-10	8.19324e-09	4.76489e-09	2829	tags=69%, list=28%, signal=50%	COX7C/COX6C/UQCRB/PPA1/NDUFAB1/UQCRC2/NDUFS3/CYC1/COX8A/NDUFA1/NDUFV1/UQCRFS1/COX7A2/NDUFS6/ATP6V1D/NDUFA4/ATP6V1B2/NDUFB2/COX7A2L/TCIRG1/NDUFA8/SDHA/NDUFB6/NDUFS1/ATP6V0E1/COX4I1/COX7B/NDUFB1/NDUFB5/ATP6V0B/UQCRQ/NDUFC1/UQCRC1/COX11/NDUFA7/NDUFB3/NDUFV2/ATP6V1C1/ATP6V1G2/ATP6V0C/ATP6V1A/COX5B/SDHB/NDUFB4/NDUFA5/SDHD/COX6A1/NDUFA6/NDUFS7/ATP6V0A2/ATP6V1E1
KEGG_DNA_REPLICATION	KEGG_DNA_REPLICATION	34	0.744525	2.55714	3.48484e-10	9.01079e-09	5.24036e-09	2052	tags=79%, list=20%, signal=64%	MCM7/MCM3/MCM6/PCNA/RFC4/MCM2/POLE3/MCM4/RPA2/RPA3/DNA2/RNASEH2A/FEN1/POLD3/POLA1/RFC5/POLD1/MCM5/POLE2/PRIM1/RNASEH1/RPA1/POLA2/RNASEH2B/RFC2/LIG1/SSBP1
KEGG_HUNTINGTONS_DISEASE	KEGG_HUNTINGTONS_DISEASE	129	0.506597	2.17189	4.11355e-09	9.30692e-08	5.41257e-08	2792	tags=52%, list=27%, signal=38%	COX7C/COX6C/UQCRB/NDUFAB1/SLC25A5/SOD1/UQCRC2/VDAC2/POLR2H/NDUFS3/CYCS/CYC1/VDAC3/COX8A/NDUFA1/PPARG/CLTC/NDUFV1/UQCRFS1/COX7A2/NDUFS6/NDUFA4/GPX1/NDUFB2/COX7A2L/NDUFA8/VDAC1/POLR2B/SDHA/AP2B1/TBPL1/NDUFB6/NDUFS1/POLR2L/COX4I1/COX7B/NDUFB1/SLC25A6/HDAC2/NDUFB5/UQCRQ/NDUFC1/UQCRC1/NDUFA7/POLR2I/NDUFB3/POLR2K/NDUFV2/AP2S1/POLR2C/CASP9/DCTN4/COX5B/SDHB/NDUFB4/AP2A2/DCTN2/NDUFA5/SDHD/POLR2D/TFAM/COX6…
KEGG_PARKINSONS_DISEASE	KEGG_PARKINSONS_DISEASE	79	0.573233	2.27909	8.99493e-09	1.80898e-07	1.05204e-07	2540	tags=65%, list=25%, signal=49%	UCHL1/COX7C/COX6C/UQCRB/NDUFAB1/SLC25A5/UQCRC2/VDAC2/UBB/NDUFS3/CYCS/CYC1/VDAC3/COX8A/NDUFA1/NDUFV1/UQCRFS1/COX7A2/NDUFS6/NDUFA4/NDUFB2/COX7A2L/NDUFA8/VDAC1/SDHA/NDUFB6/NDUFS1/COX4I1/PARK7/COX7B/NDUFB1/SLC25A6/NDUFB5/UQCRQ/NDUFC1/UQCRC1/NDUFA7/NDUFB3/NDUFV2/HTRA2/CASP9/UBE2G2/UBA1/COX5B/SDHB/UBE2G1/NDUFB4/NDUFA5/SDHD/PINK1/COX6A1
KEGG_UBIQUITIN_MEDIATED_PROTEOLYSIS	KEGG_UBIQUITIN_MEDIATED_PROTEOLYSIS	103	0.517287	2.16262	2.42813e-08	4.39492e-07	2.55593e-07	2724	tags=49%, list=27%, signal=36%	UBE2C/CDC27/UBE2W/CDC20/UBE2D3/UBE2D2/UBE2A/CUL2/UBA3/UBE2M/ANAPC5/SKP1/CUL4A/UBE2E3/UBA2/UBR5/UBE2K/CDC23/HERC4/UBE2Q1/BIRC3/UBE4A/UBE2I/CUL4B/STUB1/BRCA1/TRIP12/PRPF19/SKP2/ITCH/UBE2D1/WWP1/CUL1/SIAH1/FBXW11/RNF7/UBE2G2/UBA1/CDC16/RCHY1/TRIM32/UBE2N/UBE2G1/UBE2H/UBE2D4/NEDD4/RBX1/SMURF1/CDC34/UBE3C
KEGG_HEMATOPOIETIC_CELL_LINEAGE	KEGG_HEMATOPOIETIC_CELL_LINEAGE	69	-0.513404	-2.31708	1.21939e-07	2.00644e-06	1.16688e-06	1956	tags=51%, list=19%, signal=41%	CSF3R/TPO/GP5/CD5/MS4A1/IL1R2/FCGR1A/CD1A/ITGA4/CD34/CD22/TNF/GYPA/CD8A/CD1D/FLT3/DNTT/CD19/IL5RA/HLA-DRA/KIT/CR1/CD1B/IL2RA/EPO/IL4/HLA-DRB4/CD1E/IL7/CD2/CD38/CD1C/ANPEP/IL1R1/CD3D
KEGG_PROTEASOME	KEGG_PROTEASOME	39	0.655708	2.29957	2.54531e-07	3.83917e-06	2.23273e-06	2391	tags=72%, list=23%, signal=55%	PSMB4/PSMA1/PSMD14/PSMD6/PSMA3/PSMC2/PSMC1/PSMD1/PSMD4/PSMC6/PSMB3/PSMA4/PSMB1/PSMB7/PSMB2/PSMA2/PSMD12/POMP/PSMA5/PSMD2/PSMD11/PSMA7/PSMC4/PSME3/PSMB6/PSMC5/PSMD13/PSMB5
KEGG_CALCIUM_SIGNALING_PATHWAY	KEGG_CALCIUM_SIGNALING_PATHWAY	144	-0.373443	-1.97344	6.16553e-07	8.35738e-06	4.86036e-06	2737	tags=54%, list=27%, signal=40%	GNAQ/PLCB1/ITPR1/PLCD1/HRH2/GNA14/CALML5/TRHR/TACR3/ERBB4/CACNA1S/PDE1B/NOS2/CAMK2B/P2RX7/GNA11/P2RX4/GNAL/SLC8A1/TACR1/PTAFR/ADRB2/DRD5/HTR4/GRM1/PRKACG/P2RX2/EDNRB/CACNA1F/TACR2/BDKRB2/ITPKB/P2RX6/PTK2B/ERBB2/GRIN2A/PTGER3/ERBB3/ADRA1A/PRKACA/HTR6/P2RX1/HTR2A/CAMK4/CCKAR/CCKBR/PDE1A/CACNA1H/CACNA1G/EDNRA/GRIN1/CHP2/CYSLTR2/ADCY2/PDGFRB/MYLK3/CACNA1C/ATP2B2/AVPR1B/ADRB3/ADCY1/ITPR2/PRKCB/AVPR1A/…
KEGG_OLFACTORY_TRANSDUCTION	KEGG_OLFACTORY_TRANSDUCTION	51	-0.550662	-2.35563	6.46427e-07	8.35738e-06	4.86036e-06	2673	tags=63%, list=26%, signal=46%	OR2B2/CALML5/OR2S2/OR2C1/OR1A2/CAMK2B/GNAL/OR10C1/OR10J1/PRKACG/OR12D2/OR2W1/OR2H2/OR1F1/OR1A1/PDC/OR3A2/OR52A1/PRKACA/OR2J2/OR1G1/CNGB1/CLCA2/OR6A2/OR1E1/GUCY2D/CLCA4/PRKG2/CAMK2A/GUCA1A/CLCA1/OR51E2
KEGG_AUTOIMMUNE_THYROID_DISEASE	KEGG_AUTOIMMUNE_THYROID_DISEASE	39	-0.610042	-2.43168	7.21777e-07	8.70944e-06	5.0651e-06	2340	tags=62%, list=23%, signal=48%	IFNA16/HLA-G/IFNA2/IFNA5/TPO/HLA-DQB1/FASLG/TG/CD80/PRF1/CTLA4/CGA/HLA-DRA/HLA-DPB1/CD40LG/GZMB/CD28/HLA-DOA/IL4/HLA-DQA1/TSHR/HLA-DMB/HLA-DPA1/HLA-DRB4
KEGG_PATHOGENIC_ESCHERICHIA_COLI_INFECTION	KEGG_PATHOGENIC_ESCHERICHIA_COLI_INFECTION	45	0.613638	2.22415	1.13988e-06	1.28949e-05	7.4992e-06	1673	tags=56%, list=16%, signal=47%	TUBA1B/TUBA1C/NCL/TUBA1A/ARPC5/ACTB/ARPC1B/TUBA4A/ARPC2/YWHAZ/RHOA/TUBB/NCK1/ITGB1/YWHAQ/ARHGEF2/CDC42/PRKCA/TUBB6/FYN/ARPC4/ARPC1A/CTNNB1/ARPC5L/HCLS1
KEGG_INTESTINAL_IMMUNE_NETWORK_FOR_IGA_PRODUCTION	KEGG_INTESTINAL_IMMUNE_NETWORK_FOR_IGA_PRODUCTION	36	-0.59521	-2.34068	1.47526e-06	1.57072e-05	9.13475e-06	1864	tags=56%, list=18%, signal=46%	HLA-DQB1/CCR10/CD80/ITGB7/ITGA4/TNFRSF13B/AICDA/TNFSF13/HLA-DRA/HLA-DPB1/CD40LG/CCR9/CD28/HLA-DOA/IL4/HLA-DQA1/HLA-DMB/HLA-DPA1/HLA-DRB4/PIGR
KEGG_PYRIMIDINE_METABOLISM	KEGG_PYRIMIDINE_METABOLISM	70	0.527555	2.06344	3.05782e-06	3.07481e-05	1.7882e-05	1882	tags=47%, list=18%, signal=39%	TYMS/TK1/RRM2/NME1/DUT/POLR2H/POLE3/TXNRD1/RRM1/DTYMK/POLR2B/UMPS/POLD3/POLA1/POLR1D/POLD1/POLR2L/POLE2/PRIM1/NT5E/CAD/NME7/ENTPD3/POLR3C/CDA/POLR2I/POLR2K/POLR3B/POLR2C/POLR3K/UPP1/POLR3G/POLA2
KEGG_ALLOGRAFT_REJECTION	KEGG_ALLOGRAFT_REJECTION	30	-0.625528	-2.34949	3.82805e-06	3.15567e-05	1.83522e-05	1864	tags=57%, list=18%, signal=46%	HLA-DQB1/FASLG/IFNG/CD80/PRF1/TNF/HLA-DRA/HLA-DPB1/CD40LG/GZMB/CD28/HLA-DOA/IL4/HLA-DQA1/HLA-DMB/HLA-DPA1/HLA-DRB4
KEGG_ASTHMA	KEGG_ASTHMA	23	-0.683013	-2.39139	3.83166e-06	3.15567e-05	1.83522e-05	1239	tags=57%, list=12%, signal=50%	TNF/HLA-DRA/HLA-DPB1/CD40LG/IL9/HLA-DOA/IL4/HLA-DQA1/HLA-DMB/HLA-DPA1/HLA-DRB4/CCL11/MS4A2
KEGG_CELL_ADHESION_MOLECULES_CAMS	KEGG_CELL_ADHESION_MOLECULES_CAMS	109	-0.384754	-1.94336	3.98161e-06	3.15567e-05	1.83522e-05	2337	tags=43%, list=23%, signal=34%	CDH4/HLA-G/VCAM1/CLDN9/CNTN2/SPN/CLDN17/CLDN6/CD6/CD226/HLA-DQB1/L1CAM/CD80/SDC3/ITGB8/ITGB7/ITGA4/CD34/PTPRC/CD22/CLDN3/CD8A/MPZ/CTLA4/CLDN5/NRCAM/HLA-DRA/NLGN3/CNTN1/HLA-DPB1/CADM1/CD40LG/NRXN1/CD28/HLA-DOA/ITGA8/HLA-DQA1/SELP/HLA-DMB/ITGAL/HLA-DPA1/HLA-DRB4/CD2/JAM2/SELE/CLDN8/CNTNAP2
KEGG_MISMATCH_REPAIR	KEGG_MISMATCH_REPAIR	22	0.723505	2.2196	3.99903e-06	3.15567e-05	1.83522e-05	2052	tags=68%, list=20%, signal=55%	PCNA/RFC4/MSH6/RPA2/RPA3/MSH2/POLD3/MLH1/RFC5/POLD1/EXO1/RPA1/RFC2/LIG1/SSBP1
KEGG_VASCULAR_SMOOTH_MUSCLE_CONTRACTION	KEGG_VASCULAR_SMOOTH_MUSCLE_CONTRACTION	84	-0.430314	-2.0168	4.00996e-06	3.15567e-05	1.83522e-05	1542	tags=38%, list=15%, signal=33%	CACNA1F/PLA2G1B/PRKCE/CYP4A11/ADRA1A/PRKACA/PLA2G2F/EDNRA/ADCY2/KCNMB2/MYLK3/CACNA1C/GUCY1A2/AVPR1B/PLA2G5/ADCY1/ITPR2/PRKCB/AVPR1A/PPP1R12B/PLA2G3/ADCY8/KCNMB1/MYL9/PLA2G4A/ACTA2/CACNA1D/MYLK/PLA2G2A/AGTR1/ACTG2/MYH11
KEGG_DILATED_CARDIOMYOPATHY	KEGG_DILATED_CARDIOMYOPATHY	73	-0.451999	-2.07226	7.99502e-06	6.02958e-05	3.50659e-05	1747	tags=41%, list=17%, signal=34%	CACNA1F/SGCG/ITGB8/ITGB7/CACNG2/ITGA4/PRKACA/MYH7/CACNG5/TNF/ADCY2/CACNA1C/TPM2/TTN/MYBPC3/ADCY1/DMD/CACNG4/CACNA2D2/ITGA8/ADCY8/CACNA2D1/LAMA2/CACNA1D/CACNB4/RYR2/SGCD/IGF1/PLN/DES
KEGG_GRAFT_VERSUS_HOST_DISEASE	KEGG_GRAFT_VERSUS_HOST_DISEASE	32	-0.607819	-2.29801	8.81143e-06	6.37948e-05	3.71008e-05	1864	tags=59%, list=18%, signal=49%	HLA-DQB1/KIR2DL5A/FASLG/IFNG/CD80/PRF1/KIR2DL2/TNF/KIR3DL1/HLA-DRA/HLA-DPB1/GZMB/CD28/HLA-DOA/HLA-DQA1/KLRD1/HLA-DMB/HLA-DPA1/HLA-DRB4
KEGG_PROTEIN_EXPORT	KEGG_PROTEIN_EXPORT	18	0.727762	2.10723	1.39739e-05	9.728e-05	5.65746e-05	1198	tags=61%, list=12%, signal=54%	SEC11A/SEC61B/SEC61G/SEC61A1/SRPRB/SRP54/SRP9/SPCS1/SRP14/OXA1L/SPCS2
KEGG_ALZHEIMERS_DISEASE	KEGG_ALZHEIMERS_DISEASE	123	0.430663	1.83743	2.30102e-05	0.000154254	8.97084e-05	2540	tags=42%, list=25%, signal=32%	COX7C/COX6C/UQCRB/NDUFAB1/GAPDH/CAPN2/UQCRC2/NDUFS3/CYCS/CYC1/COX8A/NDUFA1/NDUFV1/UQCRFS1/COX7A2/NDUFS6/NDUFA4/NDUFB2/COX7A2L/NDUFA8/PSENEN/SDHA/HSD17B10/NDUFB6/NDUFS1/COX4I1/COX7B/NDUFB1/NDUFB5/UQCRQ/NDUFC1/PPP3CA/UQCRC1/PPP3CB/IL1B/ADAM17/NDUFA7/NDUFB3/NDUFV2/MAPK1/CASP9/ATP2A2/PPP3R1/CDK5/PSEN1/COX5B/SDHB/NDUFB4/NDUFA5/SDHD/NAE1/COX6A1
KEGG_OOCYTE_MEIOSIS	KEGG_OOCYTE_MEIOSIS	84	0.4707	1.90394	6.21452e-05	0.000401724	0.000233629	1848	tags=40%, list=18%, signal=33%	PTTG1/CCNB1/AURKA/CDC27/BUB1/YWHAB/AR/CDC20/YWHAH/MAD2L1/CCNE1/SMC3/PPP2CA/CDC25C/YWHAZ/FBXO5/ANAPC5/CCNB2/SKP1/SMC1A/ADCY3/CDK2/PLK1/CDC23/YWHAQ/PPP3CA/PPP3CB/ESPL1/CCNE2/PPP2R1A/ADCY7/CUL1/MAPK1/FBXW11
KEGG_TYPE_I_DIABETES_MELLITUS	KEGG_TYPE_I_DIABETES_MELLITUS	35	-0.544337	-2.12413	0.000108709	0.000678496	0.000394589	1864	tags=54%, list=18%, signal=44%	HLA-DQB1/FASLG/IFNG/CD80/GAD2/PRF1/TNF/HLA-DRA/PTPRN/HLA-DPB1/GZMB/CD28/HLA-DOA/HLA-DQA1/HLA-DMB/HLA-DPA1/CPE/HLA-DRB4/PTPRN2
KEGG_PYRUVATE_METABOLISM	KEGG_PYRUVATE_METABOLISM	31	0.592403	1.99242	0.000130603	0.000787974	0.000458258	1451	tags=42%, list=14%, signal=36%	LDHA/ACYP1/PDHA1/AKR1B1/LDHB/DLD/ACAT1/ME2/ME1/PCK2/HAGH/PDHB/MDH2
KEGG_NUCLEOTIDE_EXCISION_REPAIR	KEGG_NUCLEOTIDE_EXCISION_REPAIR	39	0.563288	1.97545	0.000169346	0.000988763	0.000575029	3816	tags=74%, list=37%, signal=47%	PCNA/RFC4/POLE3/RPA2/RPA3/GTF2H3/CUL4A/POLD3/RFC5/GTF2H1/POLD1/POLE2/CCNH/CUL4B/RPA1/RFC2/LIG1/MNAT1/RBX1/ERCC3/CETN2/RAD23B/RAD23A/ERCC8/DDB2/CDK7/RFC1/RPA4/RFC3
KEGG_HYPERTROPHIC_CARDIOMYOPATHY_HCM	KEGG_HYPERTROPHIC_CARDIOMYOPATHY_HCM	67	-0.411317	-1.83752	0.000267442	0.00151272	0.000879743	1747	tags=37%, list=17%, signal=31%	CACNA1F/SGCG/ITGB8/ITGB7/CACNG2/ITGA4/MYH7/CACNG5/TNF/CACNA1C/TPM2/TTN/MYBPC3/DMD/CACNG4/CACNA2D2/ITGA8/CACNA2D1/LAMA2/CACNA1D/CACNB4/RYR2/SGCD/IGF1/DES
KEGG_CHEMOKINE_SIGNALING_PATHWAY	KEGG_CHEMOKINE_SIGNALING_PATHWAY	152	-0.302065	-1.61853	0.000488594	0.00265159	0.00154207	1382	tags=25%, list=14%, signal=22%	PRKACA/GNG7/CCR4/CCL8/WASL/CXCL13/CCL21/ADCY2/ADCY1/ARRB1/CCL7/PRKCB/CCR2/CCL22/GNG4/CCR9/CCL23/XCL1/CCR7/ADCY8/PF4V1/PIK3R2/CCL4/GNG3/CXCR3/CCL19/SHC2/CXCR6/CXCL14/CCR5/CX3CL1/CCR6/CXCL10/CCL11/CX3CR1/CXCL9/CCL2/CXCL11
KEGG_SYSTEMIC_LUPUS_ERYTHEMATOSUS	KEGG_SYSTEMIC_LUPUS_ERYTHEMATOSUS	47	-0.44577	-1.86068	0.000498088	0.00265159	0.00154207	2421	tags=68%, list=24%, signal=52%	HLA-DOB/FCGR3B/C8A/C3/IL10/C8B/GRIN2B/C1QB/C9/C1S/C6/HLA-DQB1/CTSG/IFNG/CD80/FCGR2B/FCGR1A/GRIN2A/C1QA/TNF/HLA-DRA/ACTN2/HLA-DPB1/CD40LG/CD28/HLA-DOA/HLA-DQA1/HLA-DMB/C2/C7/HLA-DPA1/HLA-DRB4
KEGG_RNA_DEGRADATION	KEGG_RNA_DEGRADATION	40	0.528638	1.86977	0.000743873	0.00384689	0.00223721	3618	tags=65%, list=36%, signal=42%	HSPD1/ENO2/HSPA9/ENO1/LSM5/EXOSC2/EXOSC7/LSM3/LSM4/LSM6/EXOSC9/LSM1/EXOSC8/LSM2/DDX6/CNOT8/C1D/DCPS/CNOT1/DCP2/LSM8/WDR61/PAPOLA/DCP1A/EXOSC4/LSM7
KEGG_ARACHIDONIC_ACID_METABOLISM	KEGG_ARACHIDONIC_ACID_METABOLISM	40	-0.466464	-1.87182	0.00083601	0.00420327	0.00244447	2575	tags=62%, list=25%, signal=47%	CBR3/GPX5/PTGS1/CYP2B6/ALOX15/CYP2E1/GPX3/CYP2C8/PLA2G1B/CYP4A11/ALOX12/GPX7/EPHX2/HPGDS/PLA2G2F/CYP4F2/PLA2G5/PLA2G3/PLA2G4A/ALOX5/PTGIS/PTGS2/ALOX15B/PLA2G2A/PTGDS
KEGG_PENTOSE_PHOSPHATE_PATHWAY	KEGG_PENTOSE_PHOSPHATE_PATHWAY	22	0.616499	1.89132	0.000952067	0.00465741	0.00270858	1853	tags=59%, list=18%, signal=48%	PFKM/GPI/TKT/RPIA/TALDO1/ALDOA/RPE/PFKP/DERA/TKTL1/PRPS1L1/PGD/PRPS1
KEGG_ALPHA_LINOLENIC_ACID_METABOLISM	KEGG_ALPHA_LINOLENIC_ACID_METABOLISM	11	-0.694316	-1.8573	0.00131853	0.00628037	0.00365244	1686	tags=55%, list=17%, signal=46%	PLA2G1B/PLA2G2F/PLA2G5/PLA2G3/PLA2G4A/PLA2G2A
KEGG_SELENOAMINO_ACID_METABOLISM	KEGG_SELENOAMINO_ACID_METABOLISM	16	0.645449	1.82451	0.00157654	0.00696382	0.00404991	2789	tags=69%, list=27%, signal=50%	MAT2A/MAT2B/CBS/METTL2B/AHCY/AHCYL1/SEPHS2/TRMT11/LCMT1/PAPSS2/SCLY
KEGG_P53_SIGNALING_PATHWAY	KEGG_P53_SIGNALING_PATHWAY	56	0.464838	1.75493	0.00157695	0.00696382	0.00404991	2663	tags=45%, list=26%, signal=33%	CCNB1/CDKN2A/RRM2/CYCS/EI24/CHEK1/CCNE1/GADD45A/PMAIP1/CDK4/CCNB2/CHEK2/CDK2/ATR/GTSE1/CCNE2/SIAH1/CASP9/CCND1/RCHY1/STEAP3/PERP/IGFBP3/THBS1/TNFRSF10B
KEGG_HOMOLOGOUS_RECOMBINATION	KEGG_HOMOLOGOUS_RECOMBINATION	23	0.602354	1.87174	0.00157744	0.00696382	0.00404991	2312	tags=57%, list=23%, signal=44%	RAD54L/RAD54B/RAD51/RPA2/RPA3/BLM/POLD3/POLD1/MUS81/RPA1/SSBP1/NBN/XRCC2
KEGG_BASE_EXCISION_REPAIR	KEGG_BASE_EXCISION_REPAIR	27	0.570757	1.83817	0.00163223	0.00703414	0.00409081	2104	tags=52%, list=21%, signal=41%	PCNA/POLE3/APEX2/TDG/PARP2/HMGB1/FEN1/POLD3/APEX1/POLD1/POLE2/NEIL3/LIG1/MBD4
KEGG_ARRHYTHMOGENIC_RIGHT_VENTRICULAR_CARDIOMYOPATHY_ARVC	KEGG_ARRHYTHMOGENIC_RIGHT_VENTRICULAR_CARDIOMYOPATHY_ARVC	61	-0.387873	-1.72384	0.00189622	0.00793491	0.00461466	2155	tags=43%, list=21%, signal=34%	SLC8A1/TCF7L1/CACNB2/TCF7L2/DSC2/CACNA1F/SGCG/ITGB8/ITGB7/CACNG2/ITGA4/CACNG5/CACNA1C/ACTN2/DMD/CACNG4/PKP2/CACNA2D2/ITGA8/CACNA2D1/LAMA2/CACNA1D/CACNB4/RYR2/SGCD/DES
KEGG_JAK_STAT_SIGNALING_PATHWAY	KEGG_JAK_STAT_SIGNALING_PATHWAY	117	-0.295966	-1.52207	0.00192893	0.00793491	0.00461466	2427	tags=33%, list=24%, signal=26%	STAT2/CISH/IFNA16/IL22/IL2RG/IFNA2/IL6ST/MPL/CSF3R/IFNA5/TPO/IL2RB/IFNG/CRLF2/SOCS2/IL12RB2/CNTFR/PRL/STAT6/LIFR/IL21/PIAS4/GH1/IL19/IL13RA2/IL21R/GH2/IL12RB1/IL5RA/IL2RA/EPO/IL9/IL4/PIK3R2/PRLR/CCND2/IL7/GHR/IL20RA
KEGG_GLYCOLYSIS_GLUCONEOGENESIS	KEGG_GLYCOLYSIS_GLUCONEOGENESIS	48	0.479625	1.76884	0.00260988	0.0104112	0.00605478	1449	tags=33%, list=14%, signal=29%	LDHA/PFKM/ENO2/PDHA1/TPI1/GAPDH/GPI/LDHB/DLD/ENO1/PGAM1/PGK1/PCK2/ALDOA/PFKP/PDHB
KEGG_PRIMARY_IMMUNODEFICIENCY	KEGG_PRIMARY_IMMUNODEFICIENCY	31	-0.458595	-1.7345	0.00268149	0.0104112	0.00605478	1275	tags=39%, list=13%, signal=34%	PTPRC/TNFRSF13B/ZAP70/CD8A/AICDA/CD19/RAG2/CIITA/CD40LG/BLNK/LCK/CD3D
KEGG_CITRATE_CYCLE_TCA_CYCLE	KEGG_CITRATE_CYCLE_TCA_CYCLE	29	0.556542	1.83886	0.00270346	0.0104112	0.00605478	3606	tags=79%, list=35%, signal=51%	PDHA1/FH/DLD/SDHA/PCK2/ACLY/PDHB/MDH2/CS/IDH3B/ACO1/DLAT/SUCLG1/SDHB/SDHD/ACO2/MDH1/DLST/IDH3G/SUCLA2/IDH3A/IDH2/SUCLG2
KEGG_BASAL_CELL_CARCINOMA	KEGG_BASAL_CELL_CARCINOMA	40	-0.429134	-1.72202	0.00363944	0.0137237	0.00798123	2873	tags=57%, list=28%, signal=41%	WNT2B/WNT11/FZD7/BMP4/GLI2/FZD3/WNT2/SMO/BMP2/TCF7L1/TCF7L2/WNT6/FZD1/GLI3/APC2/FZD9/WNT1/WNT16/WNT7B/FZD5/GLI1/FZD10/WNT5B
KEGG_DRUG_METABOLISM_CYTOCHROME_P450	KEGG_DRUG_METABOLISM_CYTOCHROME_P450	51	-0.385548	-1.6493	0.00419103	0.0154812	0.00900329	2483	tags=47%, list=24%, signal=36%	GSTM5/CYP2B6/CYP2A7/CYP2A6/ADH1A/CYP2E1/FMO2/ALDH3A1/FMO1/FMO4/CYP2C8/GSTT1/UGT2A3/CYP2A13/ADH6/ADH1C/CYP3A43/ADH7/CYP3A5/GSTT2/UGT2B4/ALDH1A3/FMO5/MAOB
KEGG_HEDGEHOG_SIGNALING_PATHWAY	KEGG_HEDGEHOG_SIGNALING_PATHWAY	38	-0.420195	-1.67459	0.0046702	0.0169061	0.00983199	2873	tags=58%, list=28%, signal=42%	WNT2B/WNT11/BMP5/BMP4/GLI2/BMP8B/WNT2/SMO/BMP2/WNT6/BMP8A/PRKACG/GLI3/PRKACA/WNT1/WNT16/BMP7/WNT7B/LRP2/GLI1/GAS1/WNT5B
KEGG_GNRH_SIGNALING_PATHWAY	KEGG_GNRH_SIGNALING_PATHWAY	81	-0.323729	-1.51758	0.00560989	0.0199096	0.0115787	1975	tags=38%, list=19%, signal=31%	CACNA1S/CAMK2B/GNA11/MAP3K2/PRKACG/MMP14/GNRH2/CACNA1F/JUN/PLA2G1B/PTK2B/FSHB/PRKACA/MAP2K7/GNRHR/PLA2G2F/ADCY2/CGA/CACNA1C/PLA2G5/ADCY1/ITPR2/PRKCB/PLA2G3/CAMK2A/ADCY8/PLA2G4A/MAP2K6/CACNA1D/PLA2G2A/MAPK10
KEGG_AMINOACYL_TRNA_BIOSYNTHESIS	KEGG_AMINOACYL_TRNA_BIOSYNTHESIS	11	0.656444	1.66167	0.00596676	0.0207689	0.0120785	3087	tags=82%, list=30%, signal=57%	IARS2/HARS2/WARS2/YARS2/FARSA/NARS2/FARS2/LARS2/DARS2
KEGG_LINOLEIC_ACID_METABOLISM	KEGG_LINOLEIC_ACID_METABOLISM	20	-0.532893	-1.75717	0.00626024	0.0213793	0.0124334	2107	tags=55%, list=21%, signal=44%	ALOX15/CYP2E1/CYP2C8/PLA2G1B/PLA2G2F/CYP3A43/PLA2G5/CYP3A5/PLA2G3/PLA2G4A/PLA2G2A
KEGG_RENAL_CELL_CARCINOMA	KEGG_RENAL_CELL_CARCINOMA	58	0.431647	1.64744	0.00657373	0.0220342	0.0128143	2940	tags=47%, list=29%, signal=33%	RAP1B/FH/HIF1A/VEGFC/CUL2/RAC1/EGLN1/PIK3CA/CDC42/SLC2A1/GRB2/NRAS/MAPK1/FLCN/KRAS/RAP1A/PTPN11/RBX1/MET/HRAS/SOS2/CRKL/MAP2K1/PAK2/EGLN3/PIK3CB/TGFA
KEGG_PORPHYRIN_AND_CHLOROPHYLL_METABOLISM	KEGG_PORPHYRIN_AND_CHLOROPHYLL_METABOLISM	22	0.553466	1.69795	0.00853154	0.0275751	0.0160367	1901	tags=50%, list=19%, signal=41%	FTH1/UGT2B15/UROD/BLVRA/HMOX1/HMBS/CPOX/HCCS/GUSB/BLVRB/ALAD
KEGG_RNA_POLYMERASE	KEGG_RNA_POLYMERASE	20	0.568474	1.70545	0.00853154	0.0275751	0.0160367	1881	tags=55%, list=18%, signal=45%	POLR2H/POLR2B/POLR1D/POLR2L/POLR3C/POLR2I/POLR2K/POLR3B/POLR2C/POLR3K/POLR3G
KEGG_VIRAL_MYOCARDITIS	KEGG_VIRAL_MYOCARDITIS	58	-0.358688	-1.57212	0.00959348	0.0304635	0.0177165	832	tags=40%, list=8%, signal=37%	MYH2/ABL1/HLA-DQB1/CD80/SGCG/PRF1/MYH7/MYH8/HLA-DRA/HLA-DPB1/DMD/CD40LG/CD28/HLA-DOA/HLA-DQA1/LAMA2/HLA-DMB/ITGAL/MYH13/HLA-DPA1/HLA-DRB4/SGCD/MYH11
KEGG_VIBRIO_CHOLERAE_INFECTION	KEGG_VIBRIO_CHOLERAE_INFECTION	44	0.455735	1.64558	0.0101736	0.0317486	0.0184639	3112	tags=59%, list=31%, signal=41%	SEC61B/SEC61G/SEC61A1/ACTB/ATP6V1D/ATP6V1B2/TCIRG1/ADCY3/ATP6V0E1/ATP6V0B/PRKCA/PDIA4/ATP6V1C1/ATP6V1G2/TJP1/KDELR3/ATP6V0C/ATP6V1A/PRKX/GNAS/ATP6V0A2/ATP6V1E1/PLCG1/SEC61A2/ATP6V1H/ATP6V0D1
KEGG_GLYCOSAMINOGLYCAN_BIOSYNTHESIS_HEPARAN_SULFATE	KEGG_GLYCOSAMINOGLYCAN_BIOSYNTHESIS_HEPARAN_SULFATE	20	-0.505142	-1.66567	0.011525	0.0353564	0.020562	1136	tags=35%, list=11%, signal=31%	EXTL1/EXTL2/HS3ST3B1/HS3ST2/XYLT1/HS3ST3A1/B3GAT1
KEGG_ONE_CARBON_POOL_BY_FOLATE	KEGG_ONE_CARBON_POOL_BY_FOLATE	13	0.636549	1.68888	0.012027	0.0362815	0.0211001	728	tags=46%, list=7%, signal=43%	TYMS/MTHFD1/MTHFD2/SHMT2/ATIC/GART
KEGG_LEISHMANIA_INFECTION	KEGG_LEISHMANIA_INFECTION	62	-0.334655	-1.48345	0.0126256	0.0374629	0.0217871	1864	tags=32%, list=18%, signal=27%	HLA-DQB1/NCF4/IFNG/JUN/FCGR1A/ITGA4/TNF/TLR4/HLA-DRA/CR1/HLA-DPB1/PRKCB/HLA-DOA/IL4/HLA-DQA1/HLA-DMB/HLA-DPA1/HLA-DRB4/PTGS2/FOS
KEGG_STEROID_HORMONE_BIOSYNTHESIS	KEGG_STEROID_HORMONE_BIOSYNTHESIS	34	-0.421863	-1.62687	0.0134995	0.03941	0.0229194	1529	tags=41%, list=15%, signal=35%	CYP19A1/SULT1E1/UGT2A3/HSD17B3/CYP3A43/AKR1C4/AKR1D1/CYP3A5/CYP7B1/CYP17A1/UGT2B4/HSD17B6/HSD11B1/SRD5A2
KEGG_GLYCOSAMINOGLYCAN_BIOSYNTHESIS_KERATAN_SULFATE	KEGG_GLYCOSAMINOGLYCAN_BIOSYNTHESIS_KERATAN_SULFATE	11	0.624381	1.58051	0.0148421	0.0425151	0.0247252	1242	tags=36%, list=12%, signal=32%	ST3GAL1/FUT8/CHST2/B4GALT1
KEGG_SNARE_INTERACTIONS_IN_VESICULAR_TRANSPORT	KEGG_SNARE_INTERACTIONS_IN_VESICULAR_TRANSPORT	28	0.490494	1.59438	0.0159274	0.0425151	0.0247252	2464	tags=39%, list=24%, signal=30%	VTI1B/STX16/YKT6/STX1A/STX3/STX2/STX4/VAMP7/VAMP8/VAMP4/STX10
KEGG_PURINE_METABOLISM	KEGG_PURINE_METABOLISM	115	0.344961	1.46481	0.0160621	0.0425151	0.0247252	1892	tags=36%, list=19%, signal=29%	HPRT1/RRM2/GMPS/NME1/POLR2H/POLE3/ADA/ATIC/PAICS/GUK1/RRM1/GART/POLR2B/POLD3/ADCY3/POLA1/POLR1D/POLD1/POLR2L/POLE2/ADK/PRIM1/NT5E/NME7/AK2/AK1/ENTPD3/POLR3C/POLR2I/PPAT/POLR2K/POLR3B/PRPS1L1/ADCY7/APRT/POLR2C/POLR3K/PRPS1/POLR3G/POLA2/ADSL
KEGG_BASAL_TRANSCRIPTION_FACTORS	KEGG_BASAL_TRANSCRIPTION_FACTORS	26	0.504845	1.61908	0.0161767	0.0425151	0.0247252	2790	tags=54%, list=27%, signal=39%	GTF2H3/TBPL1/GTF2H1/TAF7/GTF2A2/TAF2/GTF2E2/TAF6/TAF12/TAF11/TAF5/GTF2F1/GTF2A1/TBP
KEGG_RENIN_ANGIOTENSIN_SYSTEM	KEGG_RENIN_ANGIOTENSIN_SYSTEM	14	-0.571732	-1.67404	0.0161774	0.0425151	0.0247252	2255	tags=57%, list=22%, signal=45%	MAS1/CMA1/CTSG/AGT/AGTR2/CPA3/ANPEP/AGTR1
KEGG_SMALL_CELL_LUNG_CANCER	KEGG_SMALL_CELL_LUNG_CANCER	78	0.371297	1.46917	0.0164155	0.0425151	0.0247252	2093	tags=29%, list=21%, signal=24%	LAMB1/LAMC1/E2F3/CKS1B/CYCS/FN1/CCNE1/COL4A2/E2F1/CDK4/NFKBIA/CDK2/ITGB1/PTK2/BIRC3/PIK3CA/ITGA6/TRAF3/CCNE2/SKP2/CASP9/CCND1/TRAF2
KEGG_RETINOL_METABOLISM	KEGG_RETINOL_METABOLISM	35	-0.407659	-1.59078	0.0164423	0.0425151	0.0247252	2428	tags=54%, list=24%, signal=41%	CYP2B6/CYP2A7/RDH11/CYP2A6/ADH1A/CYP2C8/CYP4A11/RPE65/UGT2A3/CYP2A13/ADH6/ADH1C/CYP3A43/ADH7/CYP3A5/RDH16/ALDH1A2/UGT2B4/ALDH1A1
KEGG_TYPE_II_DIABETES_MELLITUS	KEGG_TYPE_II_DIABETES_MELLITUS	35	-0.408256	-1.59311	0.0164423	0.0425151	0.0247252	1671	tags=34%, list=16%, signal=29%	SOCS2/PRKCE/IRS2/TNF/GCK/CACNA1G/PDX1/CACNA1C/IRS4/PIK3R2/CACNA1D/MAPK10
KEGG_PROGESTERONE_MEDIATED_OOCYTE_MATURATION	KEGG_PROGESTERONE_MEDIATED_OOCYTE_MATURATION	66	0.383438	1.48393	0.0168975	0.0430768	0.0250519	2243	tags=36%, list=22%, signal=29%	CCNB1/HSP90AA1/CCNA2/CDC27/BUB1/CDC25B/MAD2L1/CDC25C/ANAPC5/GNAI3/CCNB2/ADCY3/CDK2/PLK1/CDC23/PIK3CA/HSP90AB1/ADCY7/MAPK1/MAPK9/KRAS/CDC16/CDC25A/MAPK14
KEGG_COMPLEMENT_AND_COAGULATION_CASCADES	KEGG_COMPLEMENT_AND_COAGULATION_CASCADES	59	-0.326661	-1.442	0.0191952	0.0482546	0.0280632	3038	tags=59%, list=30%, signal=42%	C8A/KLKB1/C3/C8B/KNG1/C4BPA/MBL2/C4BPB/F2/C3AR1/C1QB/F11/SERPING1/F5/C9/CPB2/C1S/MASP2/C6/C5AR1/F13B/BDKRB2/CFB/C1QA/CR1/SERPINF2/FGA/A2M/MASP1/VWF/CFI/C2/C7/F10/F3
