# Supplementary material for: Comprehensive analysis of the progression mechanisms of CRPC and its inhibitor discovery based on machine learning algorithms
Source: Front Genet. 2023 Jul 5;14:1184704. doi: 10.3389/fgene.2023.1184704 (PMC10354439; doi:10.3389/fgene.2023.1184704)
Supplement: Supplementary file 3 [file Table1.XLSX]

## Sheet: GO enrichment analysis
ONTOLOGY	ID	Description	GeneRatio	BgRatio	pvalue	p.adjust	qvalue	geneID	Count
BP	GO:0002181	cytoplasmic translation	38/673	148/18723	3.51e-22	1.67e-18	1.41e-18	ZC3H15/RPS29/RPL35/RPL30/RPL10A/EIF3H/RPL19/EIF2S3/RPS12/RPS21/EIF5/RPL27/DENR/RPS7/DHX9/RPL26L1/RPS16/RPS23/EIF3E/EIF3B/RPLP0/RPS24/RPL35A/RPS18/RPL41/RPL32/RPL6/RPS6/RPS19/EIF3K/RPL23A/RPS3/RPS27A/RPL8/RPL34/RPL9/RPS17/RPL38	38
BP	GO:0000070	mitotic sister chromatid segregation	36/673	168/18723	2.82e-18	6.71e-15	5.65e-15	KIF4A/SMC4/PTTG1/RACGAP1/KIF2C/UBE2C/CDC27/DLGAP5/NCAPG2/NUSAP1/CENPF/BUB1B/BUB1/PRC1/SPAG5/KNTC1/NCAPG/CCNB1/KIF18B/NCAPD2/CENPE/TACC3/ZWINT/CDC20/RAD21/MAD2L1/KIFC1/NDC80/CDCA8/NUP62/KPNB1/NCAPH/SMC3/RAN/RRS1/SEH1L	36
BP	GO:0000819	sister chromatid segregation	37/673	202/18723	2.23e-16	3.54e-13	2.98e-13	KIF4A/SMC4/PTTG1/RACGAP1/KIF2C/UBE2C/TOP2A/CDC27/DLGAP5/NCAPG2/NUSAP1/CENPF/BUB1B/BUB1/PRC1/SPAG5/KNTC1/NCAPG/CCNB1/KIF18B/NCAPD2/CENPE/TACC3/ZWINT/CDC20/RAD21/MAD2L1/KIFC1/NDC80/CDCA8/NUP62/KPNB1/NCAPH/SMC3/RAN/RRS1/SEH1L	37
BP	GO:0000280	nuclear division	54/673	439/18723	2.32e-15	2.76e-12	2.32e-12	CKS2/AURKA/KIF4A/SMC4/PTTG1/RACGAP1/TPX2/KIF2C/UBE2C/TOP2A/CDC27/DLGAP5/NCAPG2/ASPM/NUSAP1/CENPF/BUB1B/BUB1/PRC1/SPAG5/KIF11/KNTC1/ACTR3/NCAPG/CCNB1/KIF18B/NCAPD2/CENPE/TACC3/ZWINT/CDC20/KIF15/CDC25B/RAD21/CCNE1/MAD2L1/KIFC1/NDC80/CHEK1/CDCA8/NUP62/KPNB1/NCAPH/PSMC3IP/SMC3/RAD54L/RAD54B/RAD51/RAN/UBB/RRS1/IGF1/SEH1L/HSPA2	54
BP	GO:0007059	chromosome segregation	47/673	346/18723	3.72e-15	3.55e-12	2.99e-12	KIF4A/SMC4/PTTG1/RACGAP1/KIF2C/UBE2C/TOP2A/CDC27/DLGAP5/NCAPG2/SRPK1/DDX3X/NUSAP1/CENPF/BUB1B/BUB1/PRC1/SPAG5/KNTC1/TOP1/BIRC5/ACTR3/OIP5/NCAPG/CCNB1/KIF18B/NCAPD2/CENPE/TACC3/ZWINT/CDC20/RAD21/CCNE1/MAD2L1/KIFC1/NDC80/CDCA8/NUP62/KPNB1/NCAPH/PSMC3IP/SMC3/SLC25A5/RAN/RRS1/RPS3/SEH1L	47
BP	GO:0140014	mitotic nuclear division	42/673	287/18723	8.29e-15	6.58e-12	5.54e-12	AURKA/KIF4A/SMC4/PTTG1/RACGAP1/TPX2/KIF2C/UBE2C/CDC27/DLGAP5/NCAPG2/NUSAP1/CENPF/BUB1B/BUB1/PRC1/SPAG5/KIF11/KNTC1/NCAPG/CCNB1/KIF18B/NCAPD2/CENPE/TACC3/ZWINT/CDC20/KIF15/RAD21/MAD2L1/KIFC1/NDC80/CHEK1/CDCA8/NUP62/KPNB1/NCAPH/SMC3/RAN/RRS1/IGF1/SEH1L	42
BP	GO:0048285	organelle fission	56/673	488/18723	1.43e-14	9.71e-12	8.18e-12	CKS2/AURKA/KIF4A/CORO1C/SMC4/PTTG1/RACGAP1/TPX2/KIF2C/UBE2C/TOP2A/CDC27/DLGAP5/NCAPG2/ASPM/NUSAP1/CENPF/BUB1B/BUB1/PRC1/SPAG5/KIF11/KNTC1/ACTR3/NCAPG/CCNB1/KIF18B/NCAPD2/CENPE/TACC3/ZWINT/CDC20/KIF15/CDC25B/RAD21/CCNE1/MAD2L1/KIFC1/NDC80/CHEK1/CDCA8/NUP62/KPNB1/PPARG/NCAPH/PSMC3IP/SMC3/RAD54L/RAD54B/RAD51/RAN/UBB/RRS1/IGF1/SEH1L/HSPA2	56
BP	GO:0098813	nuclear chromosome segregation	40/673	281/18723	9.33e-14	5.55e-11	4.67e-11	KIF4A/SMC4/PTTG1/RACGAP1/KIF2C/UBE2C/TOP2A/CDC27/DLGAP5/NCAPG2/NUSAP1/CENPF/BUB1B/BUB1/PRC1/SPAG5/KNTC1/ACTR3/NCAPG/CCNB1/KIF18B/NCAPD2/CENPE/TACC3/ZWINT/CDC20/RAD21/CCNE1/MAD2L1/KIFC1/NDC80/CDCA8/NUP62/KPNB1/NCAPH/PSMC3IP/SMC3/RAN/RRS1/SEH1L	40
BP	GO:0022613	ribonucleoprotein complex biogenesis	48/673	463/18723	4.54e-11	2.25e-08	1.89e-08	XPO1/SRPK1/DDX3X/HSP90AA1/RPL35/RPL10A/EIF3H/WDR12/RCL1/EIF2S3/RPS21/EIF5/UTP6/RPL27/DENR/RPS7/DHX9/SNRPG/RPL26L1/PUF60/XRCC5/RPS16/DDX21/EIF3E/EIF3B/RPLP0/GTF3A/RPS24/SNRPE/SNRPD1/NPM1/RPL35A/STRAP/SNRPF/BRIX1/RBM5/RPL6/RPS6/RAN/RPS19/GAR1/EIF3K/RPL23A/RRS1/TRMT112/RPS17/C1QBP/RPL38	48
BP	GO:0032392	DNA geometric change	20/673	90/18723	4.72e-11	2.25e-08	1.89e-08	HMGB2/TOP2A/POLQ/MCM7/DDX3X/MCM6/G3BP1/MCM3/HMGB3/CHD1L/WRNIP1/RFC4/MCM2/DHX9/XRCC5/MCM4/RAD54L/RAD54B/RAD51/HNRNPA2B1	20
BP	GO:1902850	microtubule cytoskeleton organization involved in mitosis	25/673	147/18723	9.1e-11	3.94e-08	3.32e-08	AURKA/KIF4A/RACGAP1/TPX2/RAE1/DLGAP5/NUSAP1/PRC1/KIF11/PAFAH1B1/CCNB1/CENPE/TACC3/CDC20/KIF15/CENPA/MAD2L1/KIFC1/NDC80/NUP62/KPNB1/SMC3/CLTC/RAN/PLK2	25
BP	GO:0006260	DNA replication	33/673	260/18723	3.14e-10	1.25e-07	1.05e-07	CCNA2/CDC7/POLQ/MCM7/RRM2/DONSON/MCM6/TOP1/MCM3/BCL6/WRNIP1/CCNE1/PCNA/LPIN1/RFC4/POLG2/MCM2/DHX9/DTL/PPP2CA/DACH1/DDX21/DUT/CHEK1/MCM4/POLE3/SMC3/RBBP7/RAD51/GINS2/RPA2/RPA3/SSRP1	33
BP	GO:0071103	DNA conformation change	34/673	290/18723	1.41e-09	5.16e-07	4.35e-07	HMGB2/SMC4/TOP2A/POLQ/MCM7/NCAPG2/SRPK1/DDX3X/NUSAP1/ASF1B/MCM6/TOP1/G3BP1/OIP5/DNAJC9/NCAPG/CCNB1/MCM3/NCAPD2/HMGB3/CHD1L/WRNIP1/RFC4/MCM2/ANP32B/DHX9/XRCC5/MCM4/NPM1/NCAPH/RAD54L/RAD54B/RAD51/HNRNPA2B1	34
BP	GO:0140694	non-membrane-bounded organelle assembly	39/673	367/18723	1.55e-09	5.26e-07	4.43e-07	MYH11/AURKA/KIF4A/RACGAP1/TPX2/DLGAP5/ASPM/DDX3X/CENPF/PRC1/SPAG5/KIF11/KNTC1/G3BP1/OGFOD1/LDB3/CENPE/CDC20/KIF15/CENPA/KIFC1/XRCC5/RPS23/MAPRE1/RPLP0/NUP62/KPNB1/NPM1/SMC3/RBM14/BRIX1/RPL6/RPS19/RPL23A/RRS1/RPS3/PLK2/C1QBP/RPL38	39
BP	GO:0007052	mitotic spindle organization	21/673	120/18723	1.7e-09	5.39e-07	4.54e-07	AURKA/KIF4A/RACGAP1/TPX2/RAE1/DLGAP5/PRC1/KIF11/CCNB1/CENPE/TACC3/CDC20/KIF15/KIFC1/NDC80/NUP62/KPNB1/SMC3/CLTC/RAN/PLK2	21
BP	GO:0044772	mitotic cell cycle phase transition	42/673	424/18723	3.03e-09	9.02e-07	7.6e-07	CKS2/CCNA2/AURKA/CDC7/EZH2/UBE2C/CDC27/DLGAP5/DDX3X/CENPF/BUB1B/MELK/BUB1/DONSON/KNTC1/INTS3/CCNB1/CENPE/TACC3/ZWINT/PBX1/CDKN3/FOXM1/CDC25B/RAD21/CCNE1/KHDRBS1/E2F3/DTL/MAD2L1/NDC80/CDKN2A/CHEK1/RBBP8/CDK5RAP3/RPS6/CDKN2C/CCL2/RPA2/PLK2/TMEM14B/HSPA2	42
BP	GO:0032508	DNA duplex unwinding	17/673	84/18723	6.17e-09	1.73e-06	1.45e-06	TOP2A/POLQ/MCM7/DDX3X/MCM6/G3BP1/MCM3/CHD1L/WRNIP1/RFC4/MCM2/DHX9/XRCC5/MCM4/RAD54L/RAD54B/RAD51	17
BP	GO:0010965	regulation of mitotic sister chromatid separation	15/673	65/18723	7.23e-09	1.91e-06	1.61e-06	PTTG1/UBE2C/CDC27/DLGAP5/CENPF/BUB1B/BUB1/KNTC1/CCNB1/CENPE/TACC3/ZWINT/RAD21/MAD2L1/NDC80	15
BP	GO:0007051	spindle organization	25/673	184/18723	1.12e-08	2.68e-06	2.26e-06	AURKA/KIF4A/RACGAP1/TPX2/RAE1/DLGAP5/ASPM/PRC1/SPAG5/KIF11/CCNB1/CENPE/TACC3/CDC20/KIF15/KIFC1/NDC80/MAPRE1/NUP62/KPNB1/SMC3/CLTC/RAN/RPS3/PLK2	25
BP	GO:0051306	mitotic sister chromatid separation	15/673	67/18723	1.13e-08	2.68e-06	2.26e-06	PTTG1/UBE2C/CDC27/DLGAP5/CENPF/BUB1B/BUB1/KNTC1/CCNB1/CENPE/TACC3/ZWINT/RAD21/MAD2L1/NDC80	15
BP	GO:0007091	metaphase/anaphase transition of mitotic cell cycle	14/673	62/18723	3.09e-08	6.6e-06	5.56e-06	UBE2C/CDC27/DLGAP5/CENPF/BUB1B/BUB1/KNTC1/CCNB1/CENPE/TACC3/ZWINT/RAD21/MAD2L1/NDC80	14
BP	GO:0033045	regulation of sister chromatid segregation	15/673	72/18723	3.19e-08	6.6e-06	5.56e-06	PTTG1/UBE2C/CDC27/DLGAP5/CENPF/BUB1B/BUB1/KNTC1/CCNB1/CENPE/TACC3/ZWINT/RAD21/MAD2L1/NDC80	15
BP	GO:1905818	regulation of chromosome separation	15/673	72/18723	3.19e-08	6.6e-06	5.56e-06	PTTG1/UBE2C/CDC27/DLGAP5/CENPF/BUB1B/BUB1/KNTC1/CCNB1/CENPE/TACC3/ZWINT/RAD21/MAD2L1/NDC80	15
BP	GO:0009410	response to xenobiotic stimulus	42/673	462/18723	3.68e-08	7.29e-06	6.14e-06	XPO1/LDHA/HSPD1/PDE4B/TYMS/MCM7/CENPF/FOSB/CCNB1/MAOB/UCHL1/TFRC/FOS/PCNA/ADA/UQCRC2/ABCC4/XRCC5/RAP1B/WFDC1/LGALS1/SFRP1/RAD54L/PTGS2/TIMP2/RAD54B/FMO5/S100A10/RAD51/NPC1/SOD1/PTN/GABRG3/NME1/GGH/UGT2B15/SNCA/HMOX1/CD38/MYO6/BCHE/DDC	42
BP	GO:0000727	double-strand break repair via break-induced replication	7/673	12/18723	5.09e-08	9.68e-06	8.15e-06	CDC7/MCM7/MCM6/MCM3/MCM2/MCM4/GINS2	7
BP	GO:0044784	metaphase/anaphase transition of cell cycle	14/673	65/18723	5.87e-08	1.08e-05	9.05e-06	UBE2C/CDC27/DLGAP5/CENPF/BUB1B/BUB1/KNTC1/CCNB1/CENPE/TACC3/ZWINT/RAD21/MAD2L1/NDC80	14
BP	GO:0033044	regulation of chromosome organization	24/673	187/18723	6.72e-08	1.18e-05	9.97e-06	PTTG1/UBE2C/TOP2A/CDC27/DLGAP5/CENPF/BUB1B/BUB1/KNTC1/CCT6A/HNRNPC/CCNB1/CENPE/TACC3/ZWINT/HNRNPA1/RAD21/MCM2/MAD2L1/NDC80/XRCC5/CCT2/CCT4/HNRNPA2B1	24
BP	GO:0007346	regulation of mitotic cell cycle	41/673	457/18723	7.71e-08	1.31e-05	1.1e-05	CKS2/AURKA/CDC7/EZH2/UBE2C/CDC27/DLGAP5/DDX3X/NUSAP1/CENPF/BUB1B/BUB1/DONSON/KNTC1/INTS3/PAFAH1B1/CCNB1/CENPE/ZWINT/BCL6/PBX1/CDC25B/RAD21/RPRM/DTL/ASNS/MAD2L1/CKS1B/NDC80/MEIS2/CHEK1/NUP62/CDK5RAP3/TIMP2/CCL2/RPA2/IGF1/RPA3/PLK2/TMEM14B/HSPA2	41
BP	GO:0022900	electron transport chain	23/673	175/18723	8.09e-08	1.33e-05	1.12e-05	NDUFAB1/LOXL2/CYCS/NDUFS3/CCNB1/MAOB/POLG2/STEAP4/ASPH/COX7C/CYC1/COX6C/AKR1B1/DLD/COX8A/UQCRB/UQCRFS1/NDUFS6/NDUFA1/COX7A2/HSD17B6/NDUFV1/SNCA	23
BP	GO:0042254	ribosome biogenesis	31/673	299/18723	1.31e-07	2.08e-05	1.75e-05	XPO1/DDX3X/RPL35/RPL10A/WDR12/RCL1/RPS21/UTP6/RPL27/RPS7/RPL26L1/XRCC5/RPS16/DDX21/RPLP0/GTF3A/RPS24/NPM1/RPL35A/BRIX1/RPL6/RPS6/RAN/RPS19/GAR1/RPL23A/RRS1/TRMT112/RPS17/C1QBP/RPL38	31
BP	GO:0051983	regulation of chromosome segregation	16/673	91/18723	1.38e-07	2.11e-05	1.78e-05	PTTG1/KIF2C/UBE2C/CDC27/DLGAP5/CENPF/BUB1B/BUB1/KNTC1/CCNB1/CENPE/TACC3/ZWINT/RAD21/MAD2L1/NDC80	16
BP	GO:0030071	regulation of mitotic metaphase/anaphase transition	13/673	60/18723	1.62e-07	2.41e-05	2.03e-05	UBE2C/CDC27/DLGAP5/CENPF/BUB1B/BUB1/KNTC1/CCNB1/CENPE/ZWINT/RAD21/MAD2L1/NDC80	13
BP	GO:0006091	generation of precursor metabolites and energy	42/673	490/18723	1.89e-07	2.72e-05	2.29e-05	LDHA/NDUFAB1/DDIT4/LOXL2/CYCS/NDUFS3/CCNB1/MAOB/TPI1/SHMT2/POLG2/STEAP4/ASPH/UQCRC2/PFKM/PDHA1/COX7C/GAPDH/CYC1/ENO2/COX6C/ACAT1/AKR1B1/DLD/GBE1/COX8A/FH/UQCRB/HIF1A/UQCRFS1/NDUFS6/IGF1/CBFA2T3/NDUFA1/KL/PYGL/COX7A2/HSD17B6/NDUFV1/TKT/SNCA/GPI	42
BP	GO:0071826	ribonucleoprotein complex subunit organization	26/673	227/18723	1.95e-07	2.73e-05	2.3e-05	SRPK1/HSP90AA1/EIF3H/EIF2S3/EIF5/DENR/DHX9/SNRPG/PUF60/XRCC5/ZFAND1/EIF3E/EIF3B/RPLP0/SNRPE/SNRPD1/STRAP/SNRPF/BRIX1/RBM5/RPL6/RPS19/EIF3K/RPL23A/RRS1/RPL38	26
BP	GO:0046034	ATP metabolic process	29/673	277/18723	2.71e-07	3.69e-05	3.1e-05	LDHA/NDUFAB1/DDIT4/CYCS/NDUFS3/ATP1A2/CCNB1/TPI1/SHMT2/UQCRC2/PFKM/COX7C/GAPDH/CYC1/ENO2/COX6C/DLD/COX8A/UQCRB/HIF1A/NDUFS6/IGF1/CBFA2T3/NDUFA1/COX7A2/ATP1B1/NDUFV1/SNCA/GPI	29
BP	GO:0051304	chromosome separation	16/673	96/18723	2.96e-07	3.83e-05	3.22e-05	PTTG1/UBE2C/TOP2A/CDC27/DLGAP5/CENPF/BUB1B/BUB1/KNTC1/CCNB1/CENPE/TACC3/ZWINT/RAD21/MAD2L1/NDC80	16
BP	GO:1902099	regulation of metaphase/anaphase transition of cell cycle	13/673	63/18723	2.98e-07	3.83e-05	3.22e-05	UBE2C/CDC27/DLGAP5/CENPF/BUB1B/BUB1/KNTC1/CCNB1/CENPE/ZWINT/RAD21/MAD2L1/NDC80	13
BP	GO:0022618	ribonucleoprotein complex assembly	25/673	220/18723	3.88e-07	4.86e-05	4.09e-05	SRPK1/HSP90AA1/EIF3H/EIF2S3/EIF5/DENR/DHX9/SNRPG/PUF60/XRCC5/EIF3E/EIF3B/RPLP0/SNRPE/SNRPD1/STRAP/SNRPF/BRIX1/RBM5/RPL6/RPS19/EIF3K/RPL23A/RRS1/RPL38	25
BP	GO:0033260	nuclear DNA replication	10/673	37/18723	4.87e-07	5.94e-05	5e-05	CDC7/DONSON/MCM6/MCM3/BCL6/PCNA/MCM2/DACH1/MCM4/RAD51	10
BP	GO:0071897	DNA biosynthetic process	22/673	180/18723	5.55e-07	6.6e-05	5.56e-05	TYMS/POLQ/CENPF/CCT6A/HSP90AA1/HNRNPC/HNRNPA1/WRNIP1/PCNA/RFC4/POLG2/TK1/DTL/DACH1/XRCC5/RGN/POLE3/PARM1/GAR1/CCT2/CCT4/HNRNPA2B1	22
BP	GO:0006310	DNA recombination	30/673	305/18723	6.49e-07	7.45e-05	6.27e-05	KPNA2/HMGB2/CDC7/HSPD1/TOP2A/POLQ/MCM7/MCM6/MCM3/TFRC/BCL6/PSMD14/HMGB3/RAD21/MCM2/XRCC5/CHEK1/ACTL6A/MCM4/RBBP8/PSMC3IP/NONO/RAD54L/RAD54B/RAD51/MSH6/GINS2/CCR6/RPA2/RPA3	30
BP	GO:0022904	respiratory electron transport chain	17/673	114/18723	6.57e-07	7.45e-05	6.27e-05	NDUFAB1/CYCS/NDUFS3/CCNB1/POLG2/COX7C/CYC1/COX6C/DLD/COX8A/UQCRB/UQCRFS1/NDUFS6/NDUFA1/COX7A2/NDUFV1/SNCA	17
BP	GO:0051168	nuclear export	20/673	154/18723	6.84e-07	7.47e-05	6.29e-05	XPO1/HSPA9/RAE1/PABPN1/ENY2/NUP107/NUP153/EGR2/HNRNPA1/KHDRBS1/ANP32B/DHX9/CSE1L/TXN/NUP85/NUP62/NPM1/RAN/RRS1/HNRNPA2B1	20
BP	GO:0048545	response to steroid hormone	32/673	339/18723	6.91e-07	7.47e-05	6.29e-05	HMGB2/TCF21/HSPD1/TYMS/DDIT4/FOSB/ATP1A2/HEY1/DNAJA1/MAOB/FOS/AR/PCNA/SDC1/RPL27/CA2/YWHAH/SFRP1/PTGS2/RBBP7/TP63/GHR/TFPI/NPC1/AKR1C3/SPARC/OR51E2/PTN/CD38/GPI/BCHE/SCGB2A1	32
BP	GO:0051303	establishment of chromosome localization	14/673	80/18723	8.83e-07	9.34e-05	7.86e-05	KIF2C/DLGAP5/CENPF/SPAG5/ACTR3/CCNB1/CENPE/KIFC1/NDC80/CDCA8/NUP62/KPNB1/RRS1/SEH1L	14
BP	GO:0050000	chromosome localization	14/673	82/18723	1.2e-06	0.000124616	0.000104934	KIF2C/DLGAP5/CENPF/SPAG5/ACTR3/CCNB1/CENPE/KIFC1/NDC80/CDCA8/NUP62/KPNB1/RRS1/SEH1L	14
BP	GO:1901990	regulation of mitotic cell cycle phase transition	29/673	299/18723	1.33e-06	0.000134214	0.000113016	AURKA/CDC7/EZH2/UBE2C/CDC27/DLGAP5/DDX3X/CENPF/BUB1B/BUB1/DONSON/KNTC1/INTS3/CCNB1/CENPE/ZWINT/PBX1/CDC25B/RAD21/DTL/MAD2L1/NDC80/CHEK1/CDK5RAP3/CCL2/RPA2/PLK2/TMEM14B/HSPA2	29
BP	GO:0044786	cell cycle DNA replication	10/673	41/18723	1.38e-06	0.000134847	0.000113549	CDC7/DONSON/MCM6/MCM3/BCL6/PCNA/MCM2/DACH1/MCM4/RAD51	10
BP	GO:0042773	ATP synthesis coupled electron transport	15/673	95/18723	1.42e-06	0.000134847	0.000113549	NDUFAB1/CYCS/NDUFS3/CCNB1/COX7C/CYC1/COX6C/DLD/COX8A/UQCRB/NDUFS6/NDUFA1/COX7A2/NDUFV1/SNCA	15
BP	GO:0042775	mitochondrial ATP synthesis coupled electron transport	15/673	95/18723	1.42e-06	0.000134847	0.000113549	NDUFAB1/CYCS/NDUFS3/CCNB1/COX7C/CYC1/COX6C/DLD/COX8A/UQCRB/NDUFS6/NDUFA1/COX7A2/NDUFV1/SNCA	15
BP	GO:0042273	ribosomal large subunit biogenesis	13/673	72/18723	1.5e-06	0.000139714	0.000117648	RPL35/RPL10A/WDR12/RPL26L1/RPLP0/GTF3A/NPM1/RPL35A/BRIX1/RPL6/RPL23A/RRS1/RPL38	13
BP	GO:0042274	ribosomal small subunit biogenesis	13/673	73/18723	1.76e-06	0.000156014	0.000131373	RCL1/RPS21/UTP6/RPS7/XRCC5/RPS16/RPS24/NPM1/RPS6/RPS19/RRS1/RPS17/RPL38	13
BP	GO:0000377	RNA splicing, via transesterification reactions with bulged adenosine as nucleophile	30/673	320/18723	1.77e-06	0.000156014	0.000131373	RBM39/SRPK1/FXR1/SNRNP40/HNRNPC/HNRNPK/PABPC1/HNRNPA1/HNRNPH3/KHDRBS1/HNRNPR/TRA2B/DHX9/SNRPG/PUF60/PRDX6/HNRNPH1/NCL/RBM6/SNRPE/SNRPD1/NPM1/STRAP/RBM14/SNRPF/RBM5/HTATSF1/PNN/C1QBP/HNRNPA2B1	30
BP	GO:0000398	mRNA splicing, via spliceosome	30/673	320/18723	1.77e-06	0.000156014	0.000131373	RBM39/SRPK1/FXR1/SNRNP40/HNRNPC/HNRNPK/PABPC1/HNRNPA1/HNRNPH3/KHDRBS1/HNRNPR/TRA2B/DHX9/SNRPG/PUF60/PRDX6/HNRNPH1/NCL/RBM6/SNRPE/SNRPD1/NPM1/STRAP/RBM14/SNRPF/RBM5/HTATSF1/PNN/C1QBP/HNRNPA2B1	30
BP	GO:0007088	regulation of mitotic nuclear division	16/673	110/18723	1.96e-06	0.000169521	0.000142747	AURKA/CDC27/DLGAP5/NUSAP1/CENPF/BUB1B/BUB1/KNTC1/CCNB1/ZWINT/RAD21/MAD2L1/NDC80/CHEK1/NUP62/IGF1	16
BP	GO:2001251	negative regulation of chromosome organization	14/673	86/18723	2.18e-06	0.000177939	0.000149836	PTTG1/TOP2A/CENPF/BUB1B/BUB1/KNTC1/HNRNPC/CCNB1/ZWINT/HNRNPA1/RAD21/MCM2/MAD2L1/NDC80	14
BP	GO:0033046	negative regulation of sister chromatid segregation	10/673	43/18723	2.21e-06	0.000177939	0.000149836	PTTG1/CENPF/BUB1B/BUB1/KNTC1/CCNB1/ZWINT/RAD21/MAD2L1/NDC80	10
BP	GO:0033048	negative regulation of mitotic sister chromatid segregation	10/673	43/18723	2.21e-06	0.000177939	0.000149836	PTTG1/CENPF/BUB1B/BUB1/KNTC1/CCNB1/ZWINT/RAD21/MAD2L1/NDC80	10
BP	GO:2000816	negative regulation of mitotic sister chromatid separation	10/673	43/18723	2.21e-06	0.000177939	0.000149836	PTTG1/CENPF/BUB1B/BUB1/KNTC1/CCNB1/ZWINT/RAD21/MAD2L1/NDC80	10
BP	GO:0000375	RNA splicing, via transesterification reactions	30/673	324/18723	2.28e-06	0.000181223	0.000152601	RBM39/SRPK1/FXR1/SNRNP40/HNRNPC/HNRNPK/PABPC1/HNRNPA1/HNRNPH3/KHDRBS1/HNRNPR/TRA2B/DHX9/SNRPG/PUF60/PRDX6/HNRNPH1/NCL/RBM6/SNRPE/SNRPD1/NPM1/STRAP/RBM14/SNRPF/RBM5/HTATSF1/PNN/C1QBP/HNRNPA2B1	30
BP	GO:0019646	aerobic electron transport chain	14/673	87/18723	2.51e-06	0.000195881	0.000164944	NDUFAB1/CYCS/NDUFS3/COX7C/CYC1/COX6C/DLD/COX8A/UQCRB/NDUFS6/NDUFA1/COX7A2/NDUFV1/SNCA	14
BP	GO:0051310	metaphase plate congression	12/673	65/18723	2.96e-06	0.000227423	0.000191504	KIF2C/CENPF/SPAG5/CCNB1/CENPE/KIFC1/NDC80/CDCA8/NUP62/KPNB1/RRS1/SEH1L	12
BP	GO:0008380	RNA splicing	36/673	434/18723	3.04e-06	0.000229408	0.000193176	RBM39/SRPK1/FXR1/SNRNP40/TARDBP/HNRNPC/HNRNPK/PABPC1/HNRNPA1/HNRNPH3/KHDRBS1/HNRNPR/SLC38A2/TRA2B/DHX9/PPP2CA/SNRPG/PUF60/PRDX6/HNRNPH1/NCL/TSEN2/RBM6/SNRPE/SNRPD1/NPM1/NONO/STRAP/RBM14/SNRPF/RBM5/HTATSF1/PTBP2/PNN/C1QBP/HNRNPA2B1	36
BP	GO:0051985	negative regulation of chromosome segregation	10/673	45/18723	3.44e-06	0.000251846	0.00021207	PTTG1/CENPF/BUB1B/BUB1/KNTC1/CCNB1/ZWINT/RAD21/MAD2L1/NDC80	10
BP	GO:1905819	negative regulation of chromosome separation	10/673	45/18723	3.44e-06	0.000251846	0.00021207	PTTG1/CENPF/BUB1B/BUB1/KNTC1/CCNB1/ZWINT/RAD21/MAD2L1/NDC80	10
BP	GO:0006403	RNA localization	22/673	201/18723	3.58e-06	0.000258378	0.00021757	XPO1/RAE1/UPF3B/PABPN1/ENY2/LRPPRC/CCT6A/NUP107/NUP153/HNRNPA1/KHDRBS1/DHX9/SLBP/NUP85/NUP62/NPM1/RAN/CETN3/CCT2/CCT4/SEH1L/HNRNPA2B1	22
BP	GO:0033047	regulation of mitotic sister chromatid segregation	10/673	46/18723	4.25e-06	0.000302231	0.000254497	PTTG1/CENPF/BUB1B/BUB1/KNTC1/CCNB1/ZWINT/RAD21/MAD2L1/NDC80	10
BP	GO:0009060	aerobic respiration	21/673	189/18723	4.68e-06	0.000327772	0.000276004	NDUFAB1/CYCS/NDUFS3/CCNB1/SHMT2/UQCRC2/PDHA1/COX7C/CYC1/COX6C/DLD/COX8A/FH/UQCRB/HIF1A/NDUFS6/CBFA2T3/NDUFA1/COX7A2/NDUFV1/SNCA	21
BP	GO:1902969	mitotic DNA replication	6/673	14/18723	4.95e-06	0.000341318	0.00028741	MCM6/MCM3/BCL6/MCM2/MCM4/RAD51	6
BP	GO:0051656	establishment of organelle localization	33/673	390/18723	5.14e-06	0.000349337	0.000294163	XPO1/KIF2C/PDCD6/DLGAP5/NUSAP1/CENPF/FOXF1/SPAG5/LRPPRC/PAFAH1B1/ACTR3/CCNB1/UCHL1/CENPE/PTGDS/CENPA/MAD2L1/KIFC1/NDC80/PDCD10/CDCA8/NUP62/KPNB1/NPM1/RAN/HIF1A/UBB/NEFH/RRS1/SEH1L/SNCA/HMOX1/MYO6	33
BP	GO:0015931	nucleobase-containing compound transport	23/673	222/18723	5.5e-06	0.000368383	0.000310201	XPO1/RAE1/UPF3B/PABPN1/ENY2/LRPPRC/NUP107/SLC29A1/NUP153/HNRNPA1/KHDRBS1/GJB1/DHX9/SLBP/ABCC4/NUP85/NUP62/NPM1/SLC25A5/RAN/CETN3/SEH1L/HNRNPA2B1	23
BP	GO:0007568	aging	30/673	339/18723	5.69e-06	0.000376383	0.000316938	TYMS/LOXL2/BCL6/FOXM1/FOS/ADA/KYNU/CDKN2A/NUDT1/MAPK10/CHEK1/RGN/CTSC/NUP62/NPM1/RAD54L/PTGS2/TIMP2/TP63/RAD54B/DLD/MSH6/SOD1/DKK1/KL/COL4A2/PLK2/SNCA/CCL11/DDC	30
BP	GO:0044839	cell cycle G2/M phase transition	18/673	148/18723	6.29e-06	0.000410231	0.000345439	CCNA2/AURKA/CDC7/CENPF/MELK/DONSON/INTS3/CCNB1/PBX1/FOXM1/CDC25B/RAD21/KHDRBS1/DTL/CHEK1/NPM1/CDK5RAP3/HSPA2	18
BP	GO:0045839	negative regulation of mitotic nuclear division	10/673	48/18723	6.4e-06	0.000411273	0.000346317	CENPF/BUB1B/BUB1/KNTC1/CCNB1/ZWINT/RAD21/MAD2L1/NDC80/CHEK1	10
BP	GO:0050657	nucleic acid transport	19/673	163/18723	6.57e-06	0.000411273	0.000346317	XPO1/RAE1/UPF3B/PABPN1/ENY2/LRPPRC/NUP107/NUP153/HNRNPA1/KHDRBS1/DHX9/SLBP/NUP85/NUP62/NPM1/RAN/CETN3/SEH1L/HNRNPA2B1	19
BP	GO:0050658	RNA transport	19/673	163/18723	6.57e-06	0.000411273	0.000346317	XPO1/RAE1/UPF3B/PABPN1/ENY2/LRPPRC/NUP107/NUP153/HNRNPA1/KHDRBS1/DHX9/SLBP/NUP85/NUP62/NPM1/RAN/CETN3/SEH1L/HNRNPA2B1	19
BP	GO:0006271	DNA strand elongation involved in DNA replication	6/673	15/18723	8e-06	0.000494267	0.000416203	MCM7/MCM3/PCNA/RFC4/MCM4/POLE3	6
BP	GO:0006261	DNA-dependent DNA replication	18/673	151/18723	8.35e-06	0.000509644	0.000429152	CDC7/POLQ/MCM7/DONSON/MCM6/MCM3/BCL6/WRNIP1/CCNE1/PCNA/RFC4/POLG2/MCM2/DACH1/DDX21/MCM4/POLE3/RAD51	18
BP	GO:0051236	establishment of RNA localization	19/673	166/18723	8.57e-06	0.000513952	0.000432779	XPO1/RAE1/UPF3B/PABPN1/ENY2/LRPPRC/NUP107/NUP153/HNRNPA1/KHDRBS1/DHX9/SLBP/NUP85/NUP62/NPM1/RAN/CETN3/SEH1L/HNRNPA2B1	19
BP	GO:0000086	G2/M transition of mitotic cell cycle	17/673	137/18723	8.64e-06	0.000513952	0.000432779	CCNA2/AURKA/CDC7/CENPF/MELK/DONSON/INTS3/CCNB1/PBX1/FOXM1/CDC25B/RAD21/KHDRBS1/DTL/CHEK1/CDK5RAP3/HSPA2	17
BP	GO:0006405	RNA export from nucleus	13/673	84/18723	8.9e-06	0.00052265	0.000440103	RAE1/PABPN1/ENY2/NUP107/NUP153/HNRNPA1/KHDRBS1/DHX9/NUP85/NUP62/NPM1/RAN/HNRNPA2B1	13
BP	GO:0009408	response to heat	15/673	110/18723	9.17e-06	0.000528707	0.000445203	HSPD1/PDCD6/HSP90AA1/DNAJA1/CHORDC1/DNAJC7/PTGS2/RBBP7/SOD1/DNAJB6/IGF1/HMOX1/CXCL10/ST8SIA1/HSPA2	15
BP	GO:0007080	mitotic metaphase plate congression	10/673	50/18723	9.42e-06	0.000528707	0.000445203	KIF2C/CCNB1/CENPE/KIFC1/NDC80/CDCA8/NUP62/KPNB1/RRS1/SEH1L	10
BP	GO:0045787	positive regulation of cell cycle	28/673	313/18723	9.49e-06	0.000528707	0.000445203	CKS2/AURKA/CDC7/RACGAP1/EZH2/UBE2C/CDC27/DLGAP5/DDX3X/NUSAP1/SPAG5/PAFAH1B1/CCNB1/PBX1/CDC25B/RAD21/DTL/ASNS/MAD2L1/CKS1B/NDC80/MEIS2/CHEK1/FGFR2/NUP62/NPM1/IGF1/HSPA2	28
BP	GO:0000724	double-strand break repair via homologous recombination	17/673	138/18723	9.53e-06	0.000528707	0.000445203	CDC7/POLQ/MCM7/MCM6/MCM3/PSMD14/RAD21/MCM2/CHEK1/MCM4/RBBP8/RAD54L/RAD54B/RAD51/GINS2/RPA2/RPA3	17
BP	GO:0045841	negative regulation of mitotic metaphase/anaphase transition	9/673	40/18723	9.55e-06	0.000528707	0.000445203	CENPF/BUB1B/BUB1/KNTC1/CCNB1/ZWINT/RAD21/MAD2L1/NDC80	9
BP	GO:0042255	ribosome assembly	11/673	61/18723	9.7e-06	0.000530458	0.000446678	DDX3X/XRCC5/RPLP0/NPM1/BRIX1/RPL6/RPS19/RPL23A/RRS1/C1QBP/RPL38	11
BP	GO:0045333	cellular respiration	23/673	230/18723	9.89e-06	0.000534789	0.000450325	NDUFAB1/CYCS/NDUFS3/CCNB1/SHMT2/POLG2/UQCRC2/PDHA1/COX7C/CYC1/COX6C/DLD/COX8A/FH/UQCRB/HIF1A/UQCRFS1/NDUFS6/CBFA2T3/NDUFA1/COX7A2/NDUFV1/SNCA	23
BP	GO:0051783	regulation of nuclear division	17/673	139/18723	1.05e-05	0.000561578	0.000472883	AURKA/CDC27/DLGAP5/NUSAP1/CENPF/BUB1B/BUB1/KNTC1/CCNB1/ZWINT/CDC20/RAD21/MAD2L1/NDC80/CHEK1/NUP62/IGF1	17
BP	GO:0051383	kinetochore organization	7/673	23/18723	1.11e-05	0.000588961	0.000495941	SMC4/DLGAP5/CENPF/KNTC1/CENPE/CENPA/NDC80	7
BP	GO:0000725	recombinational repair	17/673	140/18723	1.16e-05	0.000604649	0.000509152	CDC7/POLQ/MCM7/MCM6/MCM3/PSMD14/RAD21/MCM2/CHEK1/MCM4/RBBP8/RAD54L/RAD54B/RAD51/GINS2/RPA2/RPA3	17
BP	GO:0006119	oxidative phosphorylation	17/673	141/18723	1.27e-05	0.000652131	0.000549134	NDUFAB1/CYCS/NDUFS3/CCNB1/SHMT2/UQCRC2/COX7C/CYC1/COX6C/DLD/COX8A/UQCRB/NDUFS6/NDUFA1/COX7A2/NDUFV1/SNCA	17
BP	GO:0015980	energy derivation by oxidation of organic compounds	28/673	318/18723	1.27e-05	0.000652131	0.000549134	NDUFAB1/CYCS/NDUFS3/CCNB1/SHMT2/POLG2/UQCRC2/PFKM/PDHA1/COX7C/CYC1/COX6C/DLD/GBE1/COX8A/FH/UQCRB/HIF1A/UQCRFS1/NDUFS6/IGF1/CBFA2T3/NDUFA1/KL/PYGL/COX7A2/NDUFV1/SNCA	28
BP	GO:1903046	meiotic cell cycle process	21/673	202/18723	1.32e-05	0.000668188	0.000562655	CKS2/AURKA/SMC4/PTTG1/TOP2A/ASPM/BUB1B/BUB1/ACTR3/NCAPD2/CDC20/CDC25B/RAD21/CCNE1/PSMC3IP/RAD54L/RAD54B/RAD51/MSH6/UBB/HSPA2	21
BP	GO:1901987	regulation of cell cycle phase transition	32/673	390/18723	1.33e-05	0.000668188	0.000562655	AURKA/CDC7/EZH2/UBE2C/CDC27/DLGAP5/DDX3X/CENPF/BUB1B/BUB1/DONSON/KNTC1/INTS3/METTL13/CCNB1/CENPE/ZWINT/PBX1/CDC25B/RAD21/DTL/MAD2L1/NDC80/CHEK1/TIPRL/NPM1/CDK5RAP3/CCL2/RPA2/PLK2/TMEM14B/HSPA2	32
BP	GO:1902100	negative regulation of metaphase/anaphase transition of cell cycle	9/673	42/18723	1.46e-05	0.000724275	0.000609884	CENPF/BUB1B/BUB1/KNTC1/CCNB1/ZWINT/RAD21/MAD2L1/NDC80	9
BP	GO:1902749	regulation of cell cycle G2/M phase transition	14/673	102/18723	1.68e-05	0.000824504	0.000694282	AURKA/CDC7/CENPF/DONSON/INTS3/CCNB1/PBX1/CDC25B/RAD21/DTL/CHEK1/NPM1/CDK5RAP3/HSPA2	14
BP	GO:0051028	mRNA transport	16/673	130/18723	1.75e-05	0.000851155	0.000716724	XPO1/RAE1/UPF3B/PABPN1/ENY2/LRPPRC/NUP107/NUP153/HNRNPA1/DHX9/SLBP/NUP85/NUP62/CETN3/SEH1L/HNRNPA2B1	16
BP	GO:0051225	spindle assembly	15/673	117/18723	1.95e-05	0.000938737	0.000790474	AURKA/KIF4A/RACGAP1/TPX2/ASPM/PRC1/SPAG5/KIF11/CDC20/KIF15/KIFC1/MAPRE1/KPNB1/SMC3/RPS3	15
BP	GO:0043484	regulation of RNA splicing	17/673	148/18723	2.41e-05	0.00114754	0.000966299	RBM39/SRPK1/FXR1/HNRNPK/HNRNPA1/HNRNPH3/KHDRBS1/SLC38A2/TRA2B/PUF60/PRDX6/HNRNPH1/NCL/NPM1/RBM5/PTBP2/C1QBP	17
BP	GO:0051321	meiotic cell cycle	24/673	261/18723	2.6e-05	0.00122152	0.00102859	CKS2/AURKA/SMC4/PTTG1/TOP2A/ASPM/BUB1B/BUB1/ACTR3/NCAPD2/CDC20/CDC25B/RAD21/CCNE1/PPP2CA/RBBP8/PSMC3IP/SMC3/RAD54L/RAD54B/RAD51/MSH6/UBB/HSPA2	24
BP	GO:2000278	regulation of DNA biosynthetic process	14/673	106/18723	2.62e-05	0.00122152	0.00102859	CCT6A/HSP90AA1/HNRNPC/HNRNPA1/PCNA/RFC4/POLG2/DACH1/XRCC5/RGN/PARM1/CCT2/CCT4/HNRNPA2B1	14
BP	GO:0097421	liver regeneration	8/673	35/18723	2.66e-05	0.00122909	0.00103497	AURKA/EZH2/TYMS/RPL19/PCNA/RPS16/RGN/HMOX1	8
BP	GO:0051784	negative regulation of nuclear division	10/673	56/18723	2.69e-05	0.00123017	0.00103588	CENPF/BUB1B/BUB1/KNTC1/CCNB1/ZWINT/RAD21/MAD2L1/NDC80/CHEK1	10
BP	GO:0006760	folic acid-containing compound metabolic process	7/673	26/18723	2.72e-05	0.00123289	0.00103817	TYMS/SHMT2/MTRR/MTHFD1/ATIC/MTHFD2/GGH	7
BP	GO:0010389	regulation of G2/M transition of mitotic cell cycle	13/673	94/18723	3.08e-05	0.00138328	0.00116481	AURKA/CDC7/CENPF/DONSON/INTS3/CCNB1/PBX1/CDC25B/RAD21/DTL/CHEK1/CDK5RAP3/HSPA2	13
BP	GO:0034605	cellular response to heat	11/673	69/18723	3.26e-05	0.00144977	0.00122079	HSPD1/PDCD6/HSP90AA1/CHORDC1/DNAJC7/PTGS2/RBBP7/DNAJB6/HMOX1/CXCL10/ST8SIA1	11
BP	GO:0006913	nucleocytoplasmic transport	26/673	301/18723	3.58e-05	0.00156347	0.00131653	XPO1/KPNA2/HSPA9/RAE1/UPF3B/PABPN1/ENY2/NUP107/TARDBP/NUP153/EGR2/HNRNPA1/KHDRBS1/E2F3/ANP32B/DHX9/CSE1L/TXN/NUP85/NUP62/KPNB1/NPM1/PTGS2/RAN/RRS1/HNRNPA2B1	26
BP	GO:0051169	nuclear transport	26/673	301/18723	3.58e-05	0.00156347	0.00131653	XPO1/KPNA2/HSPA9/RAE1/UPF3B/PABPN1/ENY2/NUP107/TARDBP/NUP153/EGR2/HNRNPA1/KHDRBS1/E2F3/ANP32B/DHX9/CSE1L/TXN/NUP85/NUP62/KPNB1/NPM1/PTGS2/RAN/RRS1/HNRNPA2B1	26
BP	GO:0140013	meiotic nuclear division	19/673	185/18723	3.99e-05	0.00172188	0.00144993	CKS2/AURKA/SMC4/PTTG1/TOP2A/ASPM/BUB1B/BUB1/ACTR3/CDC20/CDC25B/RAD21/CCNE1/PSMC3IP/RAD54L/RAD54B/RAD51/UBB/HSPA2	19
BP	GO:0006302	double-strand break repair	23/673	251/18723	4.02e-05	0.00172188	0.00144993	HMGB2/CDC7/POLQ/MCM7/MCM6/TDP1/MCM3/PSMD14/FOXM1/RAD21/MCM2/DEK/XRCC5/CHEK1/MCM4/RBBP8/RAD54L/RAD54B/RAD51/GINS2/RPA2/RPA3/EYA1	23
BP	GO:0051052	regulation of DNA metabolic process	29/673	359/18723	4.46e-05	0.00189473	0.00159548	KPNA2/POLQ/CCT6A/HSP90AA1/HNRNPC/TFRC/BCL6/FOXM1/HNRNPA1/WRNIP1/PCNA/RFC4/POLG2/DHX9/DEK/DACH1/XRCC5/CHEK1/RGN/NPM1/PARM1/RAD51/MSH6/CCT2/RPA2/CCT4/RPS3/HNRNPA2B1/EYA1	29
BP	GO:0007094	mitotic spindle assembly checkpoint signaling	8/673	38/18723	5.03e-05	0.00207962	0.00175117	CENPF/BUB1B/BUB1/KNTC1/CCNB1/ZWINT/MAD2L1/NDC80	8
BP	GO:0071173	spindle assembly checkpoint signaling	8/673	38/18723	5.03e-05	0.00207962	0.00175117	CENPF/BUB1B/BUB1/KNTC1/CCNB1/ZWINT/MAD2L1/NDC80	8
BP	GO:0071174	mitotic spindle checkpoint signaling	8/673	38/18723	5.03e-05	0.00207962	0.00175117	CENPF/BUB1B/BUB1/KNTC1/CCNB1/ZWINT/MAD2L1/NDC80	8
BP	GO:0031577	spindle checkpoint signaling	8/673	39/18723	6.12e-05	0.00251279	0.00211592	CENPF/BUB1B/BUB1/KNTC1/CCNB1/ZWINT/MAD2L1/NDC80	8
BP	GO:0007093	mitotic cell cycle checkpoint signaling	15/673	129/18723	6.22e-05	0.00252879	0.00212939	CENPF/BUB1B/BUB1/DONSON/KNTC1/INTS3/CCNB1/ZWINT/DTL/MAD2L1/NDC80/CHEK1/CDK5RAP3/RPA2/PLK2	15
BP	GO:0042326	negative regulation of phosphorylation	30/673	385/18723	6.43e-05	0.00257454	0.00216792	CORO1C/DDIT4/NCAPG2/PPIA/CADM4/TARDBP/DNAJA1/CCNB1/UCHL1/PBK/SNX6/ITGB1BP1/PPP2CA/CHORDC1/CDKN2A/GRB10/RGN/NUP62/PPARG/NPM1/SFRP1/CDK5RAP3/AIDA/DUSP26/DYNLL1/CDKN2C/DKK1/CBFA2T3/SNCA/RGS2	30
BP	GO:0010639	negative regulation of organelle organization	28/673	348/18723	6.44e-05	0.00257454	0.00216792	PTTG1/TPX2/TOP2A/CENPF/BUB1B/BUB1/KNTC1/HNRNPC/CCNB1/TFRC/ZWINT/HNRNPA1/RAD21/MCM2/MAD2L1/NDC80/MAPRE1/CHEK1/PPARG/NPM1/RBM14/SLC25A5/PFN1/TMEM14A/TMSB10/IGF1/MYOC/SNCA	28
BP	GO:0048024	regulation of mRNA splicing, via spliceosome	13/673	101/18723	6.63e-05	0.00263038	0.00221494	RBM39/SRPK1/FXR1/HNRNPK/HNRNPA1/KHDRBS1/TRA2B/PUF60/PRDX6/NCL/NPM1/RBM5/C1QBP	13
BP	GO:0009067	aspartate family amino acid biosynthetic process	6/673	21/18723	7.21e-05	0.00283489	0.00238715	BHMT2/MTRR/ASNS/MTHFD1/PLOD2/AASDHPPT	6
BP	GO:1902751	positive regulation of cell cycle G2/M phase transition	7/673	30/18723	7.43e-05	0.0028974	0.00243979	CDC7/CCNB1/PBX1/CDC25B/DTL/NPM1/HSPA2	7
BP	GO:0009266	response to temperature stimulus	18/673	178/18723	7.74e-05	0.00299284	0.00252015	HSPD1/PDCD6/HSP90AA1/DNAJA1/FOS/GMPR/CHORDC1/DNAJC7/TRPM8/PTGS2/RBBP7/SOD1/DNAJB6/IGF1/HMOX1/CXCL10/ST8SIA1/HSPA2	18
BP	GO:0031100	animal organ regeneration	11/673	76/18723	8.15e-05	0.00312876	0.00263461	CCNA2/AURKA/EZH2/TYMS/RPL19/PCNA/LPIN1/RPS16/ATIC/RGN/HMOX1	11
BP	GO:1901991	negative regulation of mitotic cell cycle phase transition	18/673	179/18723	8.32e-05	0.00316692	0.00266674	EZH2/CENPF/BUB1B/BUB1/DONSON/KNTC1/INTS3/CCNB1/ZWINT/RAD21/DTL/MAD2L1/NDC80/CHEK1/CDK5RAP3/CCL2/RPA2/PLK2	18
BP	GO:0006469	negative regulation of protein kinase activity	20/673	212/18723	8.41e-05	0.00317806	0.00267612	CORO1C/NCAPG2/PPIA/DNAJA1/UCHL1/SNX6/ITGB1BP1/CHORDC1/CDKN2A/RGN/NUP62/PPARG/NPM1/SFRP1/CDK5RAP3/AIDA/DUSP26/CDKN2C/SNCA/RGS2	20
BP	GO:0006413	translational initiation	14/673	118/18723	8.7e-05	0.0032597	0.00274487	DDX3X/EIF3H/EIF2S3/KHDRBS1/EIF5/DENR/EIF3E/EIF3B/NPM1/EIF3K/RPS3/COPS5/RPS17/EIF1	14
BP	GO:2001233	regulation of apoptotic signaling pathway	28/673	356/18723	9.53e-05	0.0035431	0.00298351	HMGB2/DDX3X/PPIA/NDUFS3/DNAJA1/HNRNPK/IL20RA/AR/RPS7/CTSC/NR4A2/SFRP1/NONO/PTGS2/SLC25A5/TP63/TNFSF10/VDAC2/SOD1/TMEM14A/HIF1A/G0S2/UBB/RPS3/IGF1/CX3CR1/HMOX1/EYA1	28
BP	GO:0022616	DNA strand elongation	6/673	22/18723	9.61e-05	0.00354448	0.00298467	MCM7/MCM3/PCNA/RFC4/MCM4/POLE3	6
BP	GO:0052548	regulation of endopeptidase activity	32/673	432/18723	9.68e-05	0.00354448	0.00298467	PTTG1/HSPD1/PDCD6/DDX3X/CYCS/SERPINE2/BIRC5/ARL6IP1/HSPE1/PSMD14/ASPH/ANP32B/GAPDH/WFDC1/CCK/ITIH5/PPARG/CSTB/PTGS2/TIMP2/TP63/TNFSF10/ANXA2/TFPI/DNAJB6/SERPINA3/RPS3/PSMA3/SPINT2/SNCA/GPI/F3	32
BP	GO:0048524	positive regulation of viral process	10/673	65/18723	0.000101063	0.00364361	0.00306814	KPNA2/VAPA/TOP2A/SRPK1/DDX3X/PPIA/PABPC1/DHX9/STAU1/LGALS1	10
BP	GO:0090307	mitotic spindle assembly	10/673	65/18723	0.000101063	0.00364361	0.00306814	KIF4A/RACGAP1/TPX2/PRC1/KIF11/CDC20/KIF15/KIFC1/KPNB1/SMC3	10
BP	GO:2000573	positive regulation of DNA biosynthetic process	10/673	66/18723	0.00011533	0.00412673	0.00347496	CCT6A/HSP90AA1/HNRNPA1/PCNA/RFC4/POLG2/XRCC5/PARM1/CCT2/CCT4	10
BP	GO:0001933	negative regulation of protein phosphorylation	27/673	342/18723	0.000118723	0.00421644	0.0035505	CORO1C/DDIT4/NCAPG2/PPIA/CADM4/TARDBP/DNAJA1/CCNB1/UCHL1/PBK/SNX6/ITGB1BP1/PPP2CA/CHORDC1/CDKN2A/RGN/NUP62/PPARG/NPM1/SFRP1/CDK5RAP3/AIDA/DUSP26/CDKN2C/DKK1/SNCA/RGS2	27
BP	GO:0050684	regulation of mRNA processing	15/673	137/18723	0.000123877	0.00436689	0.00367719	RBM39/SRPK1/FXR1/CCNB1/HNRNPK/HNRNPA1/KHDRBS1/TRA2B/DHX9/PUF60/PRDX6/NCL/NPM1/RBM5/C1QBP	15
BP	GO:1990266	neutrophil migration	14/673	122/18723	0.000124978	0.00437332	0.0036826	PDE4B/PPIA/DPP4/THBS4/IL1R1/CXCL11/CD177/CCL2/SRP54/CXCL9/CCL11/C1QBP/CXCL10/GP2	14
BP	GO:0090068	positive regulation of cell cycle process	21/673	236/18723	0.000130116	0.00451987	0.00380601	AURKA/CDC7/RACGAP1/EZH2/UBE2C/CDC27/DLGAP5/DDX3X/NUSAP1/SPAG5/CCNB1/PBX1/CDC25B/RAD21/DTL/MAD2L1/NDC80/NUP62/NPM1/IGF1/HSPA2	21
BP	GO:0006268	DNA unwinding involved in DNA replication	5/673	15/18723	0.000131494	0.00453465	0.00381845	MCM7/MCM6/MCM2/MCM4/RAD51	5
BP	GO:0045936	negative regulation of phosphate metabolic process	32/673	441/18723	0.000141608	0.00482425	0.00406231	CORO1C/DDIT4/NCAPG2/PPIA/CADM4/TARDBP/DNAJA1/CCNB1/UCHL1/PBK/SNX6/YWHAB/ITGB1BP1/PPP2CA/CHORDC1/CDKN2A/GRB10/TIPRL/RGN/NUP62/PPARG/NPM1/SFRP1/CDK5RAP3/AIDA/DUSP26/DYNLL1/CDKN2C/DKK1/CBFA2T3/SNCA/RGS2	32
BP	GO:0042558	pteridine-containing compound metabolic process	7/673	33/18723	0.00014192	0.00482425	0.00406231	TYMS/SHMT2/MTRR/MTHFD1/ATIC/MTHFD2/GGH	7
BP	GO:0052547	regulation of peptidase activity	33/673	461/18723	0.000144379	0.00487304	0.00410339	PTTG1/HSPD1/PDCD6/DDX3X/CYCS/SERPINE2/BIRC5/ARL6IP1/HSPE1/PSMD14/FN1/ASPH/ANP32B/GAPDH/WFDC1/CCK/ITIH5/PPARG/CSTB/PTGS2/TIMP2/TP63/TNFSF10/ANXA2/TFPI/DNAJB6/SERPINA3/RPS3/PSMA3/SPINT2/SNCA/GPI/F3	33
BP	GO:0010563	negative regulation of phosphorus metabolic process	32/673	442/18723	0.000147586	0.00494621	0.00416501	CORO1C/DDIT4/NCAPG2/PPIA/CADM4/TARDBP/DNAJA1/CCNB1/UCHL1/PBK/SNX6/YWHAB/ITGB1BP1/PPP2CA/CHORDC1/CDKN2A/GRB10/TIPRL/RGN/NUP62/PPARG/NPM1/SFRP1/CDK5RAP3/AIDA/DUSP26/DYNLL1/CDKN2C/DKK1/CBFA2T3/SNCA/RGS2	32
BP	GO:0045786	negative regulation of cell cycle	29/673	385/18723	0.00015263	0.00507948	0.00427723	PTTG1/EZH2/CENPF/BUB1B/BUB1/DONSON/KNTC1/INTS3/METTL13/CCNB1/ZWINT/BCL6/RAD21/DTL/MAD2L1/NDC80/CDKN2A/CHEK1/TIPRL/NPM1/PTGS2/CDK5RAP3/RBM14/TIMP2/CDKN2C/CCL2/RPA2/PLK2/ALOX15B	29
BP	GO:0051653	spindle localization	9/673	56/18723	0.000158519	0.00523883	0.00441142	ASPM/NUSAP1/SPAG5/PAFAH1B1/ACTR3/CENPA/MAD2L1/NDC80/KPNB1	9
BP	GO:0032886	regulation of microtubule-based process	21/673	240/18723	0.000164559	0.00540095	0.00454793	XPO1/AURKA/TPX2/DIXDC1/RAE1/SPAG5/PAFAH1B1/TACC3/KIF15/CHORDC1/MAPRE1/RGN/NUP62/NPM1/RBM14/CLTC/CCR6/NEFH/RPS3/PLK2/SNCA	21
BP	GO:0010948	negative regulation of cell cycle process	24/673	294/18723	0.000169051	0.00551036	0.00464006	PTTG1/EZH2/CENPF/BUB1B/BUB1/DONSON/KNTC1/INTS3/METTL13/CCNB1/ZWINT/BCL6/RAD21/DTL/MAD2L1/NDC80/CHEK1/TIPRL/NPM1/CDK5RAP3/RBM14/CCL2/RPA2/PLK2	24
BP	GO:0002183	cytoplasmic translational initiation	7/673	34/18723	0.000173221	0.0055192	0.0046475	EIF3H/EIF2S3/EIF5/DENR/EIF3E/EIF3B/EIF3K	7
BP	GO:0006270	DNA replication initiation	7/673	34/18723	0.000173221	0.0055192	0.0046475	MCM7/MCM6/MCM3/WRNIP1/CCNE1/MCM2/MCM4	7
BP	GO:0009112	nucleobase metabolic process	7/673	34/18723	0.000173221	0.0055192	0.0046475	TYMS/HPRT1/SHMT2/ADA/GMPR/GMPS/DPYS	7
BP	GO:0002262	myeloid cell homeostasis	16/673	157/18723	0.000173961	0.0055192	0.0046475	HMGB2/HSPA9/PDE4B/NCAPG2/BCL6/RPS24/CDK5RAP3/SLC25A5/RPS6/SOD1/RPS19/HIF1A/HMOX1/PRDX1/RPS17/GPI	16
BP	GO:0050679	positive regulation of epithelial cell proliferation	19/673	207/18723	0.000179772	0.00564436	0.0047529	HMGB2/PDCD6/LAMC1/THBS4/AR/LAMB1/FGFR2/SFRP1/TP63/AGTR1/HIF1A/PTN/EGR3/IGF1/NME1/HMOX1/CCL11/F3/EYA1	19
BP	GO:0001503	ossification	30/673	408/18723	0.000180278	0.00564436	0.0047529	HNRNPC/HSPE1/COL5A2/SLC24A3/PBX1/EGR2/OSTF1/DHX9/DDX21/COL13A1/NELL1/CDH11/FGFR2/CHRDL1/PPARG/SFRP1/PTGS2/DCHS1/TP63/CTSK/CLTC/PSMC2/HIF1A/SPARC/DKK1/PTN/IGF1/KL/MYOC/RPL38	30
BP	GO:0001732	formation of cytoplasmic translation initiation complex	5/673	16/18723	0.000185625	0.00577379	0.00486188	EIF3H/EIF5/EIF3E/EIF3B/EIF3K	5
BP	GO:0090329	regulation of DNA-dependent DNA replication	8/673	46/18723	0.000208141	0.00640258	0.00539136	CDC7/DONSON/BCL6/WRNIP1/PCNA/RFC4/POLG2/DACH1	8
BP	GO:0009636	response to toxic substance	22/673	262/18723	0.000209532	0.00640258	0.00539136	TYMS/TXNRD1/CCNB1/MAOB/FOS/SDC1/ASNS/TXN/PRDX6/SLC15A2/SLC6A14/PTGS2/GLRX/RAD51/PON2/SOD1/HP/PRDX1/ALDH1A1/ALB/HBB/DDC	22
BP	GO:0008608	attachment of spindle microtubules to kinetochore	7/673	35/18723	0.000209876	0.00640258	0.00539136	RACGAP1/KIF2C/SPAG5/CCNB1/CENPE/NDC80/SEH1L	7
BP	GO:0034101	erythrocyte homeostasis	14/673	129/18723	0.000226468	0.00686472	0.00578051	HMGB2/HSPA9/NCAPG2/BCL6/RPS24/CDK5RAP3/SLC25A5/RPS6/RPS19/HIF1A/HMOX1/PRDX1/RPS17/GPI	14
BP	GO:0009895	negative regulation of catabolic process	25/673	320/18723	0.000246033	0.00741059	0.00624017	DDIT4/SERPINE2/LRPPRC/TARDBP/HNRNPC/PBK/EIF3H/PABPC1/RPS7/DHX9/MAD2L1/NELL1/RGN/SNX3/CDK5RAP3/TIMP2/LAPTM4B/ANXA2/NPC1/MAGEA6/QSOX1/CBFA2T3/HP/SNCA/HMOX1	25
BP	GO:0007076	mitotic chromosome condensation	5/673	17/18723	0.000255222	0.00759126	0.0063923	SMC4/NUSAP1/NCAPG/NCAPD2/NCAPH	5
BP	GO:0055119	relaxation of cardiac muscle	5/673	17/18723	0.000255222	0.00759126	0.0063923	PDE4B/ATP1A2/PLN/ATP1B1/RGS2	5
BP	GO:0071900	regulation of protein serine/threonine kinase activity	27/673	359/18723	0.00026118	0.00772021	0.00650089	CKS2/CCNA2/EZH2/DDX3X/DNAJA1/CCNB1/UCHL1/CDKN3/CCNE1/PPP2CA/CHORDC1/CKS1B/CDKN2A/FZD10/PDCD10/NUP62/PPARG/SFRP1/CDK5RAP3/AIDA/GHR/CDKN2C/DKK1/RPS3/SNCA/RGS2/ACTB	27
BP	GO:0000723	telomere maintenance	14/673	131/18723	0.000266093	0.00781688	0.00658229	CCT6A/HSP90AA1/HNRNPC/HNRNPA1/CCNE1/PCNA/XRCC5/RAD51/GAR1/CCT2/RPA2/CCT4/RPA3/HNRNPA2B1	14
BP	GO:0030261	chromosome condensation	8/673	48/18723	0.000282577	0.00825021	0.00694718	SMC4/TOP2A/NCAPG2/NUSAP1/NCAPG/CCNB1/NCAPD2/NCAPH	8
BP	GO:0051348	negative regulation of transferase activity	22/673	268/18723	0.000288011	0.0083268	0.00701168	CORO1C/NCAPG2/PPIA/DNAJA1/UCHL1/SNX6/RPS7/ITGB1BP1/CHORDC1/MAD2L1/CDKN2A/RGN/NUP62/PPARG/NPM1/SFRP1/CDK5RAP3/AIDA/DUSP26/CDKN2C/SNCA/RGS2	22
BP	GO:0097530	granulocyte migration	15/673	148/18723	0.000291764	0.0083268	0.00701168	PDE4B/PPIA/DPP4/THBS4/IL1R1/CXCL11/RARRES2/CD177/CCL2/SRP54/CXCL9/CCL11/C1QBP/CXCL10/GP2	15
BP	GO:0009113	purine nucleobase biosynthetic process	4/673	10/18723	0.000292199	0.0083268	0.00701168	HPRT1/SHMT2/ADA/GMPS	4
BP	GO:0035999	tetrahydrofolate interconversion	4/673	10/18723	0.000292199	0.0083268	0.00701168	TYMS/SHMT2/MTHFD1/MTHFD2	4
BP	GO:0001666	response to hypoxia	24/673	307/18723	0.000321882	0.00911806	0.00767796	CCNA2/LDHA/HSPD1/DDIT4/LOXL2/SLC29A1/CCNB1/STC2/DPP4/ADA/PLOD2/NR4A2/CAPN2/SFRP1/B3GAT1/PTGS2/HIF1A/PLAU/PTN/CBFA2T3/ATP1B1/HMOX1/CD38/RYR2	24
BP	GO:0000027	ribosomal large subunit assembly	6/673	27/18723	0.000327108	0.0091571	0.00771084	RPLP0/BRIX1/RPL6/RPL23A/RRS1/RPL38	6
BP	GO:0010971	positive regulation of G2/M transition of mitotic cell cycle	6/673	27/18723	0.000327108	0.0091571	0.00771084	CDC7/CCNB1/PBX1/CDC25B/DTL/HSPA2	6
BP	GO:0045930	negative regulation of mitotic cell cycle	20/673	235/18723	0.000336149	0.00935517	0.00787762	EZH2/CENPF/BUB1B/BUB1/DONSON/KNTC1/INTS3/CCNB1/ZWINT/BCL6/RAD21/DTL/MAD2L1/NDC80/CHEK1/CDK5RAP3/TIMP2/CCL2/RPA2/PLK2	20
BP	GO:0051382	kinetochore assembly	5/673	18/18723	0.000342983	0.00948987	0.00799105	DLGAP5/CENPF/KNTC1/CENPE/CENPA	5
BP	GO:0048608	reproductive structure development	30/673	424/18723	0.000347526	0.00955998	0.00805008	HMGB2/TCF21/ASPM/SERPINE2/NUP107/HEY1/SRD5A2/STC2/PTX3/AR/GJB1/ADA/SDC1/NUDT1/FGFR2/PPARG/SFRP1/FANCG/PTGS2/TP63/TNFSF10/RPS6/SOD1/AKR1C3/DNAJB6/HIF1A/UBB/PTN/SPINT2/ALOX15B	30
BP	GO:0048872	homeostasis of number of cells	22/673	272/18723	0.000353704	0.00967401	0.00814611	HMGB2/EZH2/HSPA9/PDE4B/NCAPG2/BCL6/ADA/RPS24/CDK5RAP3/SLC25A5/RPS6/SOD1/FH/RPS19/HIF1A/GPR183/CX3CR1/HMOX1/PRDX1/RPS17/GPI/PLA2G2A	22
BP	GO:0061982	meiosis I cell cycle process	14/673	135/18723	0.000363451	0.00988379	0.00832276	CKS2/AURKA/PTTG1/TOP2A/CDC25B/RAD21/CCNE1/PSMC3IP/RAD54L/RAD54B/RAD51/MSH6/UBB/HSPA2	14
BP	GO:0033673	negative regulation of kinase activity	20/673	237/18723	0.000375241	0.0100015	0.00842186	CORO1C/NCAPG2/PPIA/DNAJA1/UCHL1/SNX6/ITGB1BP1/CHORDC1/CDKN2A/RGN/NUP62/PPARG/NPM1/SFRP1/CDK5RAP3/AIDA/DUSP26/CDKN2C/SNCA/RGS2	20
BP	GO:1903362	regulation of cellular protein catabolic process	21/673	255/18723	0.000375945	0.0100015	0.00842186	XPO1/AURKA/HSPBP1/HSP90AA1/PBK/EIF3H/PSMD14/CDC20/RPS7/NELL1/RGN/CTSC/CDK5RAP3/LAPTM4B/PSMC1/PSMC2/ANXA2/UBB/CBFA2T3/PLK2/PSMC6	21
BP	GO:0008652	cellular amino acid biosynthetic process	10/673	76/18723	0.000378176	0.0100015	0.00842186	GLS/BHMT2/SHMT2/MTRR/ASNS/MTHFD1/PLOD2/AASDHPPT/PSAT1/ALDH1A1	10
BP	GO:0071426	ribonucleoprotein complex export from nucleus	10/673	76/18723	0.000378176	0.0100015	0.00842186	XPO1/RAE1/PABPN1/ENY2/NUP107/NUP85/NPM1/RAN/RRS1/HNRNPA2B1	10
BP	GO:0006979	response to oxidative stress	31/673	446/18723	0.000378287	0.0100015	0.00842186	PAGE4/LDHA/EZH2/HSPD1/MELK/PPIA/FOS/PCNA/ADA/SDC1/TRA2B/STAU1/TXN/PRDX6/NUDT1/PDCD10/NR4A2/CAPN2/NONO/PTGS2/PON2/SOD1/AKR1C3/HIF1A/RPS3/HP/SNCA/HMOX1/PRDX1/CD38/HBB	31
BP	GO:0097529	myeloid leukocyte migration	19/673	220/18723	0.000390638	0.0102243	0.00860945	PDE4B/PPIA/DPP4/THBS4/NBL1/IL1R1/NUP85/CXCL11/RARRES2/CD177/RPS19/CCL2/SRP54/CXCL9/CX3CR1/CCL11/C1QBP/CXCL10/GP2	19
BP	GO:0061458	reproductive system development	30/673	427/18723	0.00039101	0.0102243	0.00860945	HMGB2/TCF21/ASPM/SERPINE2/NUP107/HEY1/SRD5A2/STC2/PTX3/AR/GJB1/ADA/SDC1/NUDT1/FGFR2/PPARG/SFRP1/FANCG/PTGS2/TP63/TNFSF10/RPS6/SOD1/AKR1C3/DNAJB6/HIF1A/UBB/PTN/SPINT2/ALOX15B	30
BP	GO:0000075	cell cycle checkpoint signaling	16/673	169/18723	0.000402782	0.0104745	0.0088202	CENPF/BUB1B/BUB1/DONSON/KNTC1/INTS3/CCNB1/ZWINT/DTL/MAD2L1/NDC80/CHEK1/TIPRL/CDK5RAP3/RPA2/PLK2	16
BP	GO:0008217	regulation of blood pressure	17/673	186/18723	0.000406191	0.0105058	0.0088465	ATP1A2/AR/KLK2/PPARG/RARRES2/NPR3/PTGS2/SOD1/ANPEP/AGTR1/OR51E2/KLK1/HMOX1/SGK1/NMU/HBB/NPY	17
BP	GO:0045931	positive regulation of mitotic cell cycle	13/673	121/18723	0.000414202	0.0106551	0.00897221	CDC7/UBE2C/CDC27/DLGAP5/DDX3X/PAFAH1B1/CCNB1/PBX1/CDC25B/DTL/ASNS/MEIS2/HSPA2	13
BP	GO:0071166	ribonucleoprotein complex localization	10/673	77/18723	0.000420878	0.0107282	0.00903383	XPO1/RAE1/PABPN1/ENY2/NUP107/NUP85/NPM1/RAN/RRS1/HNRNPA2B1	10
BP	GO:0006090	pyruvate metabolic process	12/673	106/18723	0.000423786	0.0107282	0.00903383	LDHA/DDIT4/TPI1/PFKM/PDHA1/GAPDH/ENO2/DLD/HIF1A/IGF1/CBFA2T3/GPI	12
BP	GO:0090224	regulation of spindle organization	7/673	39/18723	0.000423809	0.0107282	0.00903383	TPX2/RAE1/SPAG5/TACC3/KIF15/NUP62/CLTC	7
BP	GO:0000302	response to reactive oxygen species	19/673	222/18723	0.000437288	0.0110109	0.00927183	LDHA/EZH2/HSPD1/FOS/PCNA/ADA/SDC1/TRA2B/TXN/PDCD10/CAPN2/SOD1/AKR1C3/HIF1A/RPS3/HP/HMOX1/PRDX1/HBB	19
BP	GO:0042176	regulation of protein catabolic process	28/673	391/18723	0.000447286	0.0111983	0.00942963	XPO1/AURKA/HSPBP1/SERPINE2/HSP90AA1/PBK/EIF3H/PSMD14/CDC20/PSMD1/RPS7/DTL/MAD2L1/NELL1/RGN/CTSC/SNX3/CDK5RAP3/TIMP2/LAPTM4B/PSMC1/PSMC2/ANXA2/UBB/CBFA2T3/PLK2/SNCA/PSMC6	28
BP	GO:0006144	purine nucleobase metabolic process	5/673	19/18723	0.00045179	0.0111983	0.00942963	HPRT1/SHMT2/ADA/GMPR/GMPS	5
BP	GO:0046653	tetrahydrofolate metabolic process	5/673	19/18723	0.00045179	0.0111983	0.00942963	TYMS/SHMT2/MTHFD1/ATIC/MTHFD2	5
BP	GO:0034502	protein localization to chromosome	11/673	92/18723	0.000455539	0.0112327	0.00945862	EZH2/BUB1B/KNTC1/CCT6A/RAD21/CENPA/NDC80/XRCC5/CCT2/RPA2/CCT4	11
BP	GO:0006275	regulation of DNA replication	12/673	107/18723	0.000462044	0.0113344	0.00954422	CCNA2/CDC7/DONSON/BCL6/WRNIP1/PCNA/RFC4/POLG2/DHX9/PPP2CA/DACH1/SMC3	12
BP	GO:0019058	viral life cycle	24/673	317/18723	0.000511817	0.012491	0.0105181	KPNA2/VAPA/TOP2A/SRPK1/DDX3X/PPIA/TFRC/NUP153/PABPC1/DPP4/PTX3/ILF3/SIVA1/DEK/STAU1/LGALS1/SNX3/NPC1/IFITM2/HTATSF1/ANPEP/AGTR1/CCL2/IFITM3	24
BP	GO:0006364	rRNA processing	19/673	225/18723	0.000516309	0.0125363	0.0105563	RPL35/RPL10A/WDR12/RCL1/RPS21/UTP6/RPL27/RPS7/RPS16/DDX21/RPS24/RPL35A/BRIX1/RPS6/RPS19/GAR1/RRS1/TRMT112/RPS17	19
BP	GO:0016032	viral process	29/673	415/18723	0.000529901	0.012801	0.0107792	KPNA2/VAPA/TOP2A/SRPK1/DDX3X/PPIA/TARDBP/TFRC/NUP153/PABPC1/DPP4/PTX3/ILF3/SIVA1/DENR/DHX9/DEK/STAU1/EIF3B/LGALS1/SNX3/RAN/NPC1/IFITM2/HTATSF1/ANPEP/AGTR1/CCL2/IFITM3	29
BP	GO:0062197	cellular response to chemical stress	25/673	337/18723	0.000532933	0.0128092	0.0107861	PAGE4/EZH2/DDX3X/MELK/PPIA/DNAJA1/FOS/PCNA/STAU1/XRCC5/TXN/MAPK10/PDCD10/NR4A2/AKR1B1/NONO/PTGS2/MYLK/SOD1/AKR1C3/HIF1A/RPS3/SNCA/HMOX1/PRDX1	25
BP	GO:0043281	regulation of cysteine-type endopeptidase activity involved in apoptotic process	18/673	209/18723	0.000568677	0.0135997	0.0114518	HSPD1/PDCD6/DDX3X/CYCS/BIRC5/ARL6IP1/HSPE1/ANP32B/CCK/PPARG/PTGS2/TP63/TNFSF10/DNAJB6/RPS3/SNCA/GPI/F3	18
BP	GO:0048145	regulation of fibroblast proliferation	10/673	80/18723	0.000573695	0.0136511	0.011495	CCNA2/CCNB1/FN1/DHX9/DACH1/SFRP1/ANXA2/FTH1/IGF1/S100A6	10
BP	GO:0001953	negative regulation of cell-matrix adhesion	7/673	41/18723	0.000582117	0.0137749	0.0115993	MAP4K4/RASA1/CORO1C/BCL6/ITGB1BP1/CDKN2A/MYOC	7
BP	GO:0071243	cellular response to arsenic-containing substance	5/673	20/18723	0.000584689	0.0137749	0.0115993	DDX3X/HNRNPA1/SLC38A2/ZFAND1/HMOX1	5
BP	GO:0034508	centromere complex assembly	6/673	30/18723	0.000598659	0.0139658	0.01176	DLGAP5/CENPF/KNTC1/OIP5/CENPE/CENPA	6
BP	GO:0045070	positive regulation of viral genome replication	6/673	30/18723	0.000598659	0.0139658	0.01176	TOP2A/SRPK1/DDX3X/PPIA/PABPC1/STAU1	6
BP	GO:0006096	glycolytic process	10/673	81/18723	0.000633832	0.014572	0.0122705	LDHA/DDIT4/TPI1/PFKM/GAPDH/ENO2/HIF1A/IGF1/CBFA2T3/GPI	10
BP	GO:0010833	telomere maintenance via telomere lengthening	10/673	81/18723	0.000633832	0.014572	0.0122705	CCT6A/HSP90AA1/HNRNPC/HNRNPA1/XRCC5/RAD51/GAR1/CCT2/CCT4/HNRNPA2B1	10
BP	GO:0048144	fibroblast proliferation	10/673	81/18723	0.000633832	0.014572	0.0122705	CCNA2/CCNB1/FN1/DHX9/DACH1/SFRP1/ANXA2/FTH1/IGF1/S100A6	10
BP	GO:0036293	response to decreased oxygen levels	24/673	322/18723	0.000639187	0.0146245	0.0123147	CCNA2/LDHA/HSPD1/DDIT4/LOXL2/SLC29A1/CCNB1/STC2/DPP4/ADA/PLOD2/NR4A2/CAPN2/SFRP1/B3GAT1/PTGS2/HIF1A/PLAU/PTN/CBFA2T3/ATP1B1/HMOX1/CD38/RYR2	24
BP	GO:1901894	regulation of ATPase-coupled calcium transmembrane transporter activity	4/673	12/18723	0.000650233	0.014806	0.0124676	PLN/RGN/HSPA2/RYR2	4
BP	GO:0006457	protein folding	18/673	212/18723	0.000672701	0.0152012	0.0128004	HSPA9/HSPD1/HSPBP1/HSPH1/PPIA/CCT6A/PFDN2/HSP90AA1/DNAJA1/NGLY1/HSPE1/CHORDC1/DNAJC7/DNAJB6/CCT2/CCT4/QSOX1/HSPA2	18
BP	GO:0030595	leukocyte chemotaxis	19/673	230/18723	0.000675555	0.0152012	0.0128004	PDE4B/PPIA/DPP4/THBS4/NBL1/NUP85/CXCL11/RARRES2/RPS19/CCL2/CCR6/GPR183/PTN/SRP54/CXCL9/CX3CR1/CCL11/C1QBP/CXCL10	19
BP	GO:0009124	nucleoside monophosphate biosynthetic process	7/673	42/18723	0.000677171	0.0152012	0.0128004	TYMS/HPRT1/ADA/TK1/GMPS/ATIC/DUT	7
BP	GO:0006757	ATP generation from ADP	10/673	82/18723	0.00069908	0.0155045	0.0130558	LDHA/DDIT4/TPI1/PFKM/GAPDH/ENO2/HIF1A/IGF1/CBFA2T3/GPI	10
BP	GO:0046686	response to cadmium ion	9/673	68/18723	0.000703376	0.0155045	0.0130558	FOS/PCNA/NUDT1/NPC1/SOD1/AKR1C3/SPARC/HMOX1/GPI	9
BP	GO:1901607	alpha-amino acid biosynthetic process	9/673	68/18723	0.000703376	0.0155045	0.0130558	GLS/BHMT2/SHMT2/MTRR/ASNS/MTHFD1/PLOD2/AASDHPPT/PSAT1	9
BP	GO:1901988	negative regulation of cell cycle phase transition	20/673	249/18723	0.000703714	0.0155045	0.0130558	EZH2/CENPF/BUB1B/BUB1/DONSON/KNTC1/INTS3/METTL13/CCNB1/ZWINT/RAD21/DTL/MAD2L1/NDC80/CHEK1/TIPRL/CDK5RAP3/CCL2/RPA2/PLK2	20
BP	GO:0006123	mitochondrial electron transport, cytochrome c to oxygen	5/673	21/18723	0.00074488	0.0163359	0.0137558	CYCS/COX7C/COX6C/COX8A/COX7A2	5
BP	GO:0007127	meiosis I	13/673	129/18723	0.000765307	0.0167069	0.0140682	CKS2/AURKA/PTTG1/TOP2A/CDC25B/RAD21/CCNE1/PSMC3IP/RAD54L/RAD54B/RAD51/UBB/HSPA2	13
BP	GO:0006458	'de novo' protein folding	7/673	43/18723	0.000784113	0.0170393	0.0143481	HSPA9/HSPD1/HSPH1/HSPE1/DNAJC7/CCT2/HSPA2	7
BP	GO:0042542	response to hydrogen peroxide	14/673	146/18723	0.000801014	0.0173274	0.0145907	LDHA/EZH2/HSPD1/PCNA/ADA/SDC1/TXN/PDCD10/CAPN2/SOD1/RPS3/HP/HMOX1/HBB	14
BP	GO:0021987	cerebral cortex development	12/673	114/18723	0.000820097	0.0176599	0.0148707	DIXDC1/ASPM/PAFAH1B1/CNTNAP2/TACC3/SLC38A2/TRA2B/ATIC/LAMB1/HIF1A/TMEM14B/NPY	12
BP	GO:0031099	regeneration	17/673	198/18723	0.000828433	0.0177591	0.0149542	CCNA2/MAP4K4/AURKA/EZH2/TYMS/EPPK1/CCNB1/RPL19/PCNA/LPIN1/RPS16/ATIC/RGN/PTN/IGF1/PTPN12/HMOX1	17
BP	GO:0006165	nucleoside diphosphate phosphorylation	11/673	99/18723	0.000852084	0.0181842	0.0153122	LDHA/DDIT4/TPI1/PFKM/GAPDH/ENO2/HIF1A/IGF1/CBFA2T3/NME1/GPI	11
BP	GO:0050792	regulation of viral process	15/673	164/18723	0.000865197	0.0183816	0.0154784	KPNA2/VAPA/TOP2A/SRPK1/DDX3X/PPIA/PABPC1/PTX3/ILF3/DHX9/STAU1/LGALS1/SNX3/IFITM2/IFITM3	15
BP	GO:2000116	regulation of cysteine-type endopeptidase activity	19/673	235/18723	0.000875443	0.0185166	0.0155921	HSPD1/PDCD6/DDX3X/CYCS/BIRC5/ARL6IP1/HSPE1/ASPH/ANP32B/CCK/PPARG/PTGS2/TP63/TNFSF10/DNAJB6/RPS3/SNCA/GPI/F3	19
BP	GO:0019079	viral genome replication	13/673	131/18723	0.000884413	0.0185833	0.0156483	VAPA/TOP2A/SRPK1/DDX3X/PPIA/PABPC1/ILF3/DEK/STAU1/IFITM2/HTATSF1/CCL2/IFITM3	13
BP	GO:1901989	positive regulation of cell cycle phase transition	12/673	115/18723	0.000886406	0.0185833	0.0156483	CDC7/EZH2/UBE2C/CDC27/DLGAP5/DDX3X/CCNB1/PBX1/CDC25B/DTL/NPM1/HSPA2	12
BP	GO:0050900	leukocyte migration	26/673	369/18723	0.000894379	0.0186682	0.0157198	PDE4B/PPIA/DPP4/THBS4/ADA/NBL1/IL1R1/NUP85/CXCL11/RARRES2/CD177/RPS19/CCL2/CCR6/SELE/GPR183/PTN/SRP54/CXCL9/JAM2/CX3CR1/HMOX1/CCL11/C1QBP/CXCL10/GP2	26
BP	GO:1903900	regulation of viral life cycle	14/673	148/18723	0.000915842	0.0190327	0.0160267	KPNA2/VAPA/TOP2A/SRPK1/DDX3X/PPIA/PABPC1/PTX3/ILF3/STAU1/LGALS1/SNX3/IFITM2/IFITM3	14
BP	GO:0016072	rRNA metabolic process	19/673	236/18723	0.000920991	0.0190565	0.0160467	RPL35/RPL10A/WDR12/RCL1/RPS21/UTP6/RPL27/RPS7/RPS16/DDX21/RPS24/RPL35A/BRIX1/RPS6/RPS19/GAR1/RRS1/TRMT112/RPS17	19
BP	GO:0000281	mitotic cytokinesis	9/673	71/18723	0.000966309	0.0199076	0.0167634	RASA1/KIF4A/KIF20A/RACGAP1/NUSAP1/JTB/CEP55/CENPA/NUP62	9
BP	GO:0051054	positive regulation of DNA metabolic process	17/673	201/18723	0.000979324	0.0200888	0.016916	CCT6A/HSP90AA1/TFRC/FOXM1/HNRNPA1/PCNA/RFC4/POLG2/DHX9/XRCC5/PARM1/RAD51/CCT2/CCT4/RPS3/HNRNPA2B1/EYA1	17
BP	GO:0046939	nucleotide phosphorylation	11/673	101/18723	0.00100729	0.0205739	0.0173244	LDHA/DDIT4/TPI1/PFKM/GAPDH/ENO2/HIF1A/IGF1/CBFA2T3/NME1/GPI	11
BP	GO:0061842	microtubule organizing center localization	6/673	33/18723	0.00101903	0.0207247	0.0174514	AURKA/DLGAP5/ASPM/PAFAH1B1/MAD2L1/ARPC5	6
BP	GO:0031960	response to corticosteroid	15/673	167/18723	0.00104161	0.0210938	0.0177623	HSPD1/TYMS/DDIT4/FOSB/HEY1/MAOB/FOS/PCNA/SDC1/RPL27/PTGS2/GHR/AKR1C3/SPARC/BCHE	15
BP	GO:0010810	regulation of cell-substrate adhesion	18/673	221/18723	0.0010884	0.0219478	0.0184814	MAP4K4/RASA1/CORO1C/FOXF1/VCL/BCL6/FN1/ITGB1BP1/CDKN2A/NEDD9/OLFM4/LGALS1/SFRP1/S100A10/PLAU/PTN/MYOC/C1QBP	18
BP	GO:0048732	gland development	29/673	436/18723	0.00114897	0.0230714	0.0194276	AURKA/TCF21/EZH2/TYMS/FOXF1/SERPINE2/SLC29A1/PBX1/RPL19/AR/PCNA/ADA/ASNS/RPS16/FGFR2/RGN/SFRP1/ACAT1/CDK5RAP3/TP63/SOD1/ALDH1A3/HIF1A/PTN/SRP54/NME1/HMOX1/CCL11/ALOX15B	29
BP	GO:0009162	deoxyribonucleoside monophosphate metabolic process	5/673	23/18723	0.00116058	0.0232068	0.0195415	TYMS/ADA/TK1/DUT/DPYS	5
BP	GO:0043407	negative regulation of MAP kinase activity	8/673	59/18723	0.00117442	0.0233853	0.0196918	DNAJA1/UCHL1/NUP62/PPARG/SFRP1/CDK5RAP3/AIDA/RGS2	8
BP	GO:0030593	neutrophil chemotaxis	11/673	103/18723	0.00118513	0.0234002	0.0197044	PDE4B/PPIA/DPP4/THBS4/CXCL11/CCL2/SRP54/CXCL9/CCL11/C1QBP/CXCL10	11
BP	GO:0072599	establishment of protein localization to endoplasmic reticulum	7/673	46/18723	0.00118671	0.0234002	0.0197044	SEC61B/SRPRB/RAB3GAP1/SEC61A1/SRP54/SEC61G/RYR2	7
BP	GO:0050673	epithelial cell proliferation	29/673	437/18723	0.00118992	0.0234002	0.0197044	HMGB2/LOXL2/PDCD6/EPPK1/LAMC1/THBS4/AR/ITGB1BP1/LAMB1/WFDC1/PDCD10/FGFR2/RGN/PPARG/SFRP1/TP63/AGTR1/CCL2/HIF1A/SPARC/OR51E2/PTN/EGR3/IGF1/NME1/HMOX1/CCL11/F3/EYA1	29
BP	GO:0090075	relaxation of muscle	6/673	34/18723	0.00120028	0.0235066	0.019794	PDE4B/ATP1A2/PLN/SOD1/ATP1B1/RGS2	6
BP	GO:0000054	ribosomal subunit export from nucleus	4/673	14/18723	0.00124155	0.0239213	0.0201432	XPO1/NPM1/RAN/RRS1	4
BP	GO:0007100	mitotic centrosome separation	4/673	14/18723	0.00124155	0.0239213	0.0201432	AURKA/KIF11/CHEK1/NUP62	4
BP	GO:0033750	ribosome localization	4/673	14/18723	0.00124155	0.0239213	0.0201432	XPO1/NPM1/RAN/RRS1	4
BP	GO:0035672	oligopeptide transmembrane transport	4/673	14/18723	0.00124155	0.0239213	0.0201432	ABCC4/CA2/SLC15A2/SLC13A3	4
BP	GO:0031330	negative regulation of cellular catabolic process	20/673	262/18723	0.00131497	0.0252336	0.0212483	LRPPRC/TARDBP/HNRNPC/PBK/EIF3H/PABPC1/RPS7/DHX9/NELL1/RGN/CDK5RAP3/TIMP2/LAPTM4B/ANXA2/NPC1/MAGEA6/QSOX1/HP/SNCA/HMOX1	20
BP	GO:0055123	digestive system development	13/673	137/18723	0.00133869	0.0255857	0.0215448	TCF21/TYMS/FOXF1/CCNB1/ADA/FGFR2/RARRES2/SFRP1/DCHS1/TP63/HIF1A/SRP54/NPY	13
BP	GO:0042177	negative regulation of protein catabolic process	12/673	121/18723	0.00138495	0.026364	0.0222001	SERPINE2/PBK/EIF3H/RPS7/MAD2L1/NELL1/SNX3/CDK5RAP3/TIMP2/LAPTM4B/ANXA2/SNCA	12
BP	GO:0040001	establishment of mitotic spindle localization	6/673	35/18723	0.00140519	0.0265368	0.0223456	NUSAP1/PAFAH1B1/CENPA/MAD2L1/NDC80/KPNB1	6
BP	GO:0060236	regulation of mitotic spindle organization	6/673	35/18723	0.00140519	0.0265368	0.0223456	TPX2/RAE1/TACC3/KIF15/NUP62/CLTC	6
BP	GO:0050678	regulation of epithelial cell proliferation	26/673	381/18723	0.00141474	0.0266116	0.0224086	HMGB2/PDCD6/EPPK1/LAMC1/THBS4/AR/LAMB1/WFDC1/PDCD10/FGFR2/RGN/PPARG/SFRP1/TP63/AGTR1/CCL2/HIF1A/SPARC/PTN/EGR3/IGF1/NME1/HMOX1/CCL11/F3/EYA1	26
BP	GO:0046031	ADP metabolic process	10/673	90/18723	0.00144696	0.0271105	0.0228287	LDHA/DDIT4/TPI1/PFKM/GAPDH/ENO2/HIF1A/IGF1/CBFA2T3/GPI	10
BP	GO:0048146	positive regulation of fibroblast proliferation	7/673	48/18723	0.00153441	0.0286363	0.0241135	CCNA2/CCNB1/FN1/DHX9/ANXA2/IGF1/S100A6	7
BP	GO:0051955	regulation of amino acid transport	6/673	36/18723	0.00163572	0.03023	0.0254555	ATP1A2/ARL6IP1/CCK/RAB3GAP1/SNCA/RGS2	6
BP	GO:0051299	centrosome separation	4/673	15/18723	0.00164521	0.03023	0.0254555	AURKA/KIF11/CHEK1/NUP62	4
BP	GO:0051315	attachment of mitotic spindle microtubules to kinetochore	4/673	15/18723	0.00164521	0.03023	0.0254555	KIF2C/CENPE/NDC80/SEH1L	4
BP	GO:0071428	rRNA-containing ribonucleoprotein complex export from nucleus	4/673	15/18723	0.00164521	0.03023	0.0254555	XPO1/NPM1/RAN/RRS1	4
BP	GO:0045109	intermediate filament organization	5/673	25/18723	0.00172685	0.0314059	0.0264457	DES/EPPK1/VIM/DNAJB6/NEFH	5
BP	GO:1903901	negative regulation of viral life cycle	5/673	25/18723	0.00172685	0.0314059	0.0264457	PPIA/PTX3/SNX3/IFITM2/IFITM3	5
BP	GO:0009409	response to cold	7/673	49/18723	0.00173561	0.0314059	0.0264457	HSPD1/HSP90AA1/FOS/GMPR/TRPM8/CXCL10/HSPA2	7
BP	GO:0046605	regulation of centrosome cycle	7/673	49/18723	0.00173561	0.0314059	0.0264457	XPO1/AURKA/CHORDC1/NUP62/NPM1/RBM14/PLK2	7
BP	GO:1901654	response to ketone	16/673	194/18723	0.00176993	0.0319057	0.0268665	TYMS/DDIT4/FOSB/PLN/MAOB/FOS/AR/PCNA/RPL27/SFRP1/AKR1B1/AKR1C3/PTN/NME1/CD38/GPI	16
BP	GO:0070482	response to oxygen levels	24/673	347/18723	0.00177719	0.0319156	0.0268749	CCNA2/LDHA/HSPD1/DDIT4/LOXL2/SLC29A1/CCNB1/STC2/DPP4/ADA/PLOD2/NR4A2/CAPN2/SFRP1/B3GAT1/PTGS2/HIF1A/PLAU/PTN/CBFA2T3/ATP1B1/HMOX1/CD38/RYR2	24
BP	GO:0032200	telomere organization	14/673	159/18723	0.00182452	0.0326424	0.0274869	CCT6A/HSP90AA1/HNRNPC/HNRNPA1/CCNE1/PCNA/XRCC5/RAD51/GAR1/CCT2/RPA2/CCT4/RPA3/HNRNPA2B1	14
BP	GO:0071621	granulocyte chemotaxis	12/673	125/18723	0.00183141	0.032643	0.0274874	PDE4B/PPIA/DPP4/THBS4/CXCL11/RARRES2/CCL2/SRP54/CXCL9/CCL11/C1QBP/CXCL10	12
BP	GO:0033273	response to vitamin	10/673	93/18723	0.00185677	0.032849	0.0276608	TYMS/STC2/ADA/KYNU/SFRP1/PTGS2/SPARC/PTN/CXCL10/BCHE	10
BP	GO:1901992	positive regulation of mitotic cell cycle phase transition	10/673	93/18723	0.00185677	0.032849	0.0276608	CDC7/UBE2C/CDC27/DLGAP5/DDX3X/CCNB1/PBX1/CDC25B/DTL/HSPA2	10
BP	GO:0000462	maturation of SSU-rRNA from tricistronic rRNA transcript (SSU-rRNA, 5.8S rRNA, LSU-rRNA)	6/673	37/18723	0.00189387	0.0330371	0.0278193	RCL1/RPS21/UTP6/RPS16/RPS19/RRS1	6
BP	GO:0032570	response to progesterone	6/673	37/18723	0.00189387	0.0330371	0.0278193	TYMS/FOSB/FOS/PTN/CD38/GPI	6
BP	GO:1904358	positive regulation of telomere maintenance via telomere lengthening	6/673	37/18723	0.00189387	0.0330371	0.0278193	CCT6A/HNRNPA1/XRCC5/CCT2/CCT4/HNRNPA2B1	6
BP	GO:0006919	activation of cysteine-type endopeptidase activity involved in apoptotic process	9/673	78/18723	0.00189517	0.0330371	0.0278193	HSPD1/PDCD6/CYCS/HSPE1/ANP32B/CCK/PPARG/SNCA/F3	9
BP	GO:0034504	protein localization to nucleus	21/673	290/18723	0.0019358	0.0336221	0.0283119	XPO1/KPNA2/CCT6A/NUP107/TARDBP/TFRC/NUP153/E2F3/CSE1L/TXN/NUP85/NUP62/KPNB1/NPM1/PTGS2/CDK5RAP3/RAN/DNAJB6/CCT2/CCT4/RRS1	21
BP	GO:0060326	cell chemotaxis	22/673	310/18723	0.00197046	0.0340997	0.028714	HMGB2/PDE4B/PPIA/DPP4/THBS4/NBL1/NUP85/CXCL11/RARRES2/AGTR1/RPS19/CCL2/CCR6/GPR183/PTN/EGR3/SRP54/CXCL9/CX3CR1/CCL11/C1QBP/CXCL10	22
BP	GO:0000079	regulation of cyclin-dependent protein serine/threonine kinase activity	10/673	94/18723	0.00201252	0.0347014	0.0292207	CKS2/CCNA2/CCNB1/CDKN3/CCNE1/CKS1B/CDKN2A/CDK5RAP3/CDKN2C/ACTB	10
BP	GO:0006446	regulation of translational initiation	9/673	79/18723	0.00207219	0.0356013	0.0299785	DDX3X/EIF3H/KHDRBS1/EIF5/EIF3E/EIF3B/NPM1/EIF3K/EIF1	9
BP	GO:0048565	digestive tract development	12/673	127/18723	0.00209539	0.0358703	0.030205	TCF21/TYMS/FOXF1/CCNB1/ADA/FGFR2/RARRES2/SFRP1/DCHS1/TP63/HIF1A/NPY	12
BP	GO:0045862	positive regulation of proteolysis	25/673	372/18723	0.00212946	0.036232	0.0305095	AURKA/HSPD1/PDCD6/HSPBP1/DDX3X/CYCS/HSPE1/PSMD14/CDC20/FN1/ASPH/ANP32B/CCK/RGN/CTSC/PPARG/PSMC1/PSMC2/TNFSF10/RPS3/CBFA2T3/PLK2/SNCA/PSMC6/F3	25
BP	GO:0006857	oligopeptide transport	4/673	16/18723	0.00213174	0.036232	0.0305095	ABCC4/CA2/SLC15A2/SLC13A3	4
BP	GO:0006120	mitochondrial electron transport, NADH to ubiquinone	7/673	51/18723	0.00219899	0.0368485	0.0310287	NDUFAB1/NDUFS3/DLD/NDUFS6/NDUFA1/NDUFV1/SNCA	7
BP	GO:0032873	negative regulation of stress-activated MAPK cascade	7/673	51/18723	0.00219899	0.0368485	0.0310287	PPIA/PAFAH1B1/DNAJA1/PBK/FOXM1/SFRP1/AIDA	7
BP	GO:0051293	establishment of spindle localization	7/673	51/18723	0.00219899	0.0368485	0.0310287	NUSAP1/SPAG5/PAFAH1B1/CENPA/MAD2L1/NDC80/KPNB1	7
BP	GO:0070303	negative regulation of stress-activated protein kinase signaling cascade	7/673	51/18723	0.00219899	0.0368485	0.0310287	PPIA/PAFAH1B1/DNAJA1/PBK/FOXM1/SFRP1/AIDA	7
BP	GO:0043524	negative regulation of neuron apoptotic process	13/673	145/18723	0.00223159	0.0371333	0.0312685	RASA1/HSPD1/SNX6/NR4A2/NONO/GBE1/SOD1/CCL2/HIF1A/CX3CR1/SNCA/HMOX1/GPI	13
BP	GO:0061351	neural precursor cell proliferation	13/673	145/18723	0.00223159	0.0371333	0.0312685	RACGAP1/DIXDC1/ASPM/MELK/PAFAH1B1/SHCBP1/FGFR2/ZNF423/HIF1A/PTN/CX3CR1/TMEM14B/SPINT2	13
BP	GO:0007611	learning or memory	19/673	255/18723	0.00226057	0.0374845	0.0315643	ATP1A2/PAFAH1B1/CNTNAP2/CUX2/EGR2/FOS/NDRG4/MEIS2/CCK/PTGS2/HIF1A/DKK1/PTN/PLK2/CX3CR1/CCL11/SGK1/GPI/BCHE	19
BP	GO:0006323	DNA packaging	16/673	199/18723	0.00229362	0.0378962	0.0319109	HMGB2/SMC4/TOP2A/NCAPG2/SRPK1/NUSAP1/ASF1B/OIP5/DNAJC9/NCAPG/CCNB1/NCAPD2/MCM2/ANP32B/NPM1/NCAPH	16
BP	GO:0072331	signal transduction by p53 class mediator	14/673	163/18723	0.00230132	0.0378962	0.0319109	AURKA/DDIT4/HNRNPK/FOXM1/RPS7/CHEK1/NPM1/CDK5RAP3/TP63/UBB/RRS1/PLK2/MYO6/SGK1	14
BP	GO:0060249	anatomical structure homeostasis	22/673	314/18723	0.00230946	0.0378991	0.0319134	VCL/LAMC1/TFRC/IL20RA/PFKM/CA2/AKR1B1/PTGS2/STRAP/CTSK/SOD1/FH/HIF1A/SERPINA3/JAM2/PRDX1/CD38/ACTB/AZGP1/ALDH1A1/ALB/SCGN	22
BP	GO:0072521	purine-containing compound metabolic process	27/673	416/18723	0.00236681	0.0387068	0.0325935	LDHA/PDE4B/DDIT4/HPRT1/TPI1/SHMT2/ADA/KYNU/GMPR/MTHFD1/PFKM/PDHA1/GMPS/ATIC/GAPDH/NUDT1/ENO2/ACAT1/DLD/RAN/HIF1A/PDE8B/IGF1/CBFA2T3/NME1/SNCA/GPI	27
BP	GO:0043280	positive regulation of cysteine-type endopeptidase activity involved in apoptotic process	12/673	129/18723	0.00238971	0.0389473	0.032796	HSPD1/PDCD6/DDX3X/CYCS/HSPE1/ANP32B/CCK/PPARG/TNFSF10/RPS3/SNCA/F3	12
BP	GO:0019693	ribose phosphate metabolic process	26/673	396/18723	0.00241595	0.0392407	0.033043	LDHA/PDE4B/DDIT4/HPRT1/TPI1/ADA/KYNU/PFKM/PDHA1/GMPS/ATIC/GAPDH/ENO2/ACAT1/DLD/RAN/HIF1A/PDE8B/IGF1/CBFA2T3/NME1/PYGL/TKT/SNCA/DPYS/GPI	26
BP	GO:2001242	regulation of intrinsic apoptotic signaling pathway	14/673	164/18723	0.00243536	0.0394214	0.0331952	DDX3X/PPIA/NDUFS3/DNAJA1/HNRNPK/IL20RA/RPS7/NONO/PTGS2/VDAC2/SOD1/HIF1A/UBB/RPS3	14
BP	GO:0032781	positive regulation of ATPase activity	5/673	27/18723	0.00247291	0.0398935	0.0335928	DNAJC9/ATP1B3/RGN/PFN1/ATP1B1	5
BP	GO:0051084	'de novo' posttranslational protein folding	6/673	39/18723	0.00250133	0.0402156	0.033864	HSPA9/HSPH1/HSPE1/DNAJC7/CCT2/HSPA2	6
BP	GO:0001889	liver development	13/673	147/18723	0.00251836	0.0403531	0.0339797	AURKA/EZH2/TYMS/RPL19/PCNA/ADA/ASNS/RPS16/RGN/ACAT1/CDK5RAP3/PTN/HMOX1	13
BP	GO:0051384	response to glucocorticoid	13/673	148/18723	0.00267267	0.0424104	0.0357121	HSPD1/TYMS/DDIT4/FOSB/HEY1/MAOB/FOS/PCNA/SDC1/PTGS2/GHR/SPARC/BCHE	13
BP	GO:2001056	positive regulation of cysteine-type endopeptidase activity	13/673	148/18723	0.00267267	0.0424104	0.0357121	HSPD1/PDCD6/DDX3X/CYCS/HSPE1/ASPH/ANP32B/CCK/PPARG/TNFSF10/RPS3/SNCA/F3	13
BP	GO:0048511	rhythmic process	21/673	298/18723	0.00268149	0.0424104	0.0357121	EZH2/TYMS/TOP2A/TOP1/TARDBP/PTGDS/EGR2/PTX3/HNRNPR/PCNA/ADA/CBX3/DHX9/DTL/MAPK10/PPARG/NONO/PTN/EGR3/NMU/DDC	21
BP	GO:0061077	chaperone-mediated protein folding	8/673	67/18723	0.00268838	0.0424104	0.0357121	HSPA9/HSPH1/HSPE1/CHORDC1/DNAJC7/DNAJB6/CCT2/HSPA2	8
BP	GO:0042053	regulation of dopamine metabolic process	4/673	17/18723	0.00270913	0.0424104	0.0357121	HPRT1/MAOB/NR4A2/SNCA	4
BP	GO:0042069	regulation of catecholamine metabolic process	4/673	17/18723	0.00270913	0.0424104	0.0357121	HPRT1/MAOB/NR4A2/SNCA	4
BP	GO:0070293	renal absorption	4/673	17/18723	0.00270913	0.0424104	0.0357121	SLC15A2/AKR1C3/SGK1/HBB	4
BP	GO:0051346	negative regulation of hydrolase activity	25/673	379/18723	0.00272749	0.0425578	0.0358362	PTTG1/DDX3X/SERPINE2/PTPRN2/BIRC5/ARL6IP1/PLN/PTX3/FZD10/GAPDH/WFDC1/TIPRL/RGN/ITIH5/CSTB/PTGS2/TIMP2/ANXA2/TFPI/DNAJB6/SERPINA3/SPINT2/SNCA/RGS2/GPI	25
BP	GO:1904029	regulation of cyclin-dependent protein kinase activity	10/673	98/18723	0.0027441	0.042677	0.0359366	CKS2/CCNA2/CCNB1/CDKN3/CCNE1/CKS1B/CDKN2A/CDK5RAP3/CDKN2C/ACTB	10
BP	GO:0006730	one-carbon metabolic process	6/673	40/18723	0.00285486	0.044255	0.0372654	TYMS/MAT2A/SHMT2/MTHFD1/CA2/MTHFD2	6
BP	GO:0043279	response to alkaloid	11/673	115/18723	0.00287421	0.0444103	0.0373962	CCNA2/HSPD1/FOSB/ADA/GHR/RAD51/SNCA/GPI/BCHE/RYR2/DDC	11
BP	GO:0051894	positive regulation of focal adhesion assembly	5/673	28/18723	0.00292272	0.0450137	0.0379043	MAP4K4/ITGB1BP1/SFRP1/S100A10/MYOC	5
BP	GO:0010812	negative regulation of cell-substrate adhesion	8/673	68/18723	0.00295305	0.045334	0.038174	MAP4K4/RASA1/CORO1C/BCL6/ITGB1BP1/CDKN2A/LGALS1/MYOC	8
BP	GO:0061008	hepaticobiliary system development	13/673	150/18723	0.00300453	0.0459761	0.0387147	AURKA/EZH2/TYMS/RPL19/PCNA/ADA/ASNS/RPS16/RGN/ACAT1/CDK5RAP3/PTN/HMOX1	13
BP	GO:1990748	cellular detoxification	11/673	116/18723	0.00307505	0.0469043	0.0394963	TXNRD1/TXN/PRDX6/PTGS2/GLRX/SOD1/HP/PRDX1/ALDH1A1/ALB/HBB	11
BP	GO:2001234	negative regulation of apoptotic signaling pathway	17/673	224/18723	0.00311307	0.0473326	0.0398569	HMGB2/DDX3X/PPIA/NDUFS3/DNAJA1/AR/NR4A2/NONO/PTGS2/SLC25A5/VDAC2/TMEM14A/HIF1A/IGF1/CX3CR1/HMOX1/EYA1	17
BP	GO:0061640	cytoskeleton-dependent cytokinesis	10/673	100/18723	0.0031822	0.0482296	0.0406123	RASA1/KIF4A/KIF20A/RACGAP1/NUSAP1/JTB/ACTR3/CEP55/CENPA/NUP62	10
BP	GO:0021543	pallium development	14/673	169/18723	0.00320569	0.0484314	0.0407822	EZH2/DIXDC1/ASPM/PAFAH1B1/CNTNAP2/TACC3/SLC38A2/TRA2B/ATIC/LAMB1/HIF1A/NME1/TMEM14B/NPY	14
BP	GO:0007004	telomere maintenance via telomerase	8/673	69/18723	0.00323757	0.0485549	0.0408862	CCT6A/HSP90AA1/HNRNPC/HNRNPA1/XRCC5/GAR1/CCT2/CCT4	8
BP	GO:0070192	chromosome organization involved in meiotic cell cycle	8/673	69/18723	0.00323757	0.0485549	0.0408862	SMC4/BUB1B/BUB1/NCAPD2/RAD21/CCNE1/PSMC3IP/RAD51	8
BP	GO:0071470	cellular response to osmotic stress	6/673	41/18723	0.00324448	0.0485549	0.0408862	DDX3X/XRCC5/MAPK10/AKR1B1/PTGS2/MYLK	6
BP	GO:0006417	regulation of translation	29/673	468/18723	0.00326728	0.048743	0.0410446	TYMS/UPF3B/DDX3X/FXR1/LRPPRC/TARDBP/OGFOD1/EIF3H/PABPC1/EIF2S3/KHDRBS1/HNRNPR/VIM/SHMT2/ILF3/EIF5/DHX9/EIF3E/GAPDH/EIF3B/PTCD3/NCL/NPM1/EIF3K/RPS3/RGS2/C1QBP/EIF1/RPL38	29
BP	GO:0006575	cellular modified amino acid metabolic process	15/673	188/18723	0.00333217	0.0495556	0.0417289	TYMS/PTDSS1/BHMT2/SHMT2/MTRR/MTHFD1/ATIC/PLOD2/MTHFD2/AASDHPPT/CTSK/SOD1/ACADL/GGH/PLA1A	15
BP	GO:0046112	nucleobase biosynthetic process	4/673	18/18723	0.00338517	0.050187	0.0422605	HPRT1/SHMT2/ADA/GMPS	4
BP	GO:0098869	cellular oxidant detoxification	10/673	101/18723	0.0034212	0.0505279	0.0425476	TXNRD1/TXN/PRDX6/PTGS2/GLRX/SOD1/HP/PRDX1/ALB/HBB	10
BP	GO:0045069	regulation of viral genome replication	9/673	85/18723	0.0034294	0.0505279	0.0425476	TOP2A/SRPK1/DDX3X/PPIA/PABPC1/ILF3/STAU1/IFITM2/IFITM3	9
BP	GO:0045860	positive regulation of protein kinase activity	25/673	386/18723	0.00346236	0.0508561	0.0428239	CKS2/MMD/EZH2/TPX2/DDX3X/PPIA/JTB/HSP90AA1/CCNB1/CENPE/CDC25B/ITGB1BP1/PPP2CA/CKS1B/XRCC5/TXN/NEDD9/FZD10/PDCD10/NPM1/GHR/DKK1/RPS3/IGF1/SNCA	25
BP	GO:0001894	tissue homeostasis	19/673	268/18723	0.0039134	0.0570438	0.0480344	VCL/LAMC1/TFRC/IL20RA/CA2/AKR1B1/PTGS2/STRAP/CTSK/SOD1/FH/SERPINA3/JAM2/PRDX1/CD38/ACTB/AZGP1/ALDH1A1/ALB	19
BP	GO:0009135	purine nucleoside diphosphate metabolic process	10/673	103/18723	0.00394189	0.0570438	0.0480344	LDHA/DDIT4/TPI1/PFKM/GAPDH/ENO2/HIF1A/IGF1/CBFA2T3/GPI	10
BP	GO:0009179	purine ribonucleoside diphosphate metabolic process	10/673	103/18723	0.00394189	0.0570438	0.0480344	LDHA/DDIT4/TPI1/PFKM/GAPDH/ENO2/HIF1A/IGF1/CBFA2T3/GPI	10
BP	GO:0097193	intrinsic apoptotic signaling pathway	20/673	288/18723	0.00394356	0.0570438	0.0480344	DDIT4/DDX3X/MELK/PPIA/NDUFS3/DNAJA1/HNRNPK/IL20RA/RPS7/PDCD10/NONO/PTGS2/TP63/VDAC2/MSH6/SOD1/HIF1A/UBB/RPS3/HMOX1	20
BP	GO:1903311	regulation of mRNA metabolic process	20/673	288/18723	0.00394356	0.0570438	0.0480344	RBM39/SRPK1/FXR1/TARDBP/HNRNPC/CCNB1/HNRNPK/PABPC1/HNRNPA1/KHDRBS1/HNRNPR/VIM/TRA2B/DHX9/PUF60/PRDX6/NCL/NPM1/RBM5/C1QBP	20
BP	GO:0000910	cytokinesis	14/673	173/18723	0.00395642	0.0570563	0.0480449	AURKA/RASA1/KIF4A/KIF20A/RACGAP1/NUSAP1/PRC1/JTB/ACTR3/CEP55/CDC25B/CENPA/NUP62/PLK2	14
BP	GO:0071901	negative regulation of protein serine/threonine kinase activity	11/673	120/18723	0.00399407	0.0573219	0.0482685	DNAJA1/UCHL1/CHORDC1/CDKN2A/NUP62/PPARG/SFRP1/CDK5RAP3/AIDA/CDKN2C/RGS2	11
BP	GO:0150104	transport across blood-brain barrier	9/673	87/18723	0.00401096	0.0573219	0.0482685	ATP1A2/SLC29A1/TFRC/SLC24A3/SLC38A2/ABCC4/SLC15A2/SLC13A3/SLC22A3	9
BP	GO:1900182	positive regulation of protein localization to nucleus	9/673	87/18723	0.00401096	0.0573219	0.0482685	CCT6A/TARDBP/TFRC/NPM1/PTGS2/CDK5RAP3/RAN/CCT2/CCT4	9
BP	GO:0006753	nucleoside phosphate metabolic process	30/673	497/18723	0.00409283	0.0583167	0.0491063	LDHA/PDE4B/TYMS/DDIT4/HPRT1/RRM2/TPI1/ADA/TK1/KYNU/GMPR/MTHFD1/PFKM/PDHA1/GMPS/ATIC/DUT/GAPDH/ENO2/ACAT1/DLD/RAN/HIF1A/PDE8B/IGF1/CBFA2T3/NME1/SNCA/DPYS/GPI	30
BP	GO:0045840	positive regulation of mitotic nuclear division	6/673	43/18723	0.00414072	0.0585898	0.0493362	AURKA/CDC27/DLGAP5/NUSAP1/NUP62/IGF1	6
BP	GO:0007584	response to nutrient	14/673	174/18723	0.00416486	0.0585898	0.0493362	LDHA/TYMS/STC2/ADA/KYNU/PPARG/SFRP1/PTGS2/AKR1C3/SPARC/PTN/HMOX1/CXCL10/BCHE	14
BP	GO:0009168	purine ribonucleoside monophosphate biosynthetic process	4/673	19/18723	0.00416741	0.0585898	0.0493362	HPRT1/ADA/GMPS/ATIC	4
BP	GO:0006611	protein export from nucleus	7/673	57/18723	0.00417355	0.0585898	0.0493362	XPO1/HSPA9/EGR2/ANP32B/CSE1L/TXN/RAN	7
BP	GO:1900024	regulation of substrate adhesion-dependent cell spreading	7/673	57/18723	0.00417355	0.0585898	0.0493362	CORO1C/ITGB1BP1/NEDD9/OLFM4/S100A10/MYOC/C1QBP	7
CC	GO:0022626	cytosolic ribosome	29/684	102/19550	7.27e-19	4.11e-16	3.07e-16	RPS29/RPL35/RPL30/RPL10A/RPL19/RPS12/RPS21/RPL27/RPS7/RPL26L1/RPS16/RPS23/RPLP0/RPS24/RPL35A/RPS18/RPL41/RPL32/RPL6/RPS6/RPS19/RPL23A/RPS3/RPS27A/RPL8/RPL34/RPL9/RPS17/RPL38	29
CC	GO:0044391	ribosomal subunit	33/684	180/19550	4.4e-15	1.24e-12	9.28e-13	RPS29/RPL35/RPL30/RPL10A/MRPS17/MRPL15/RPL19/RPS12/RPS21/RPL27/RPS7/RPL26L1/RPS16/RPS23/RPLP0/RPS24/NPM1/RPL35A/RPS18/RPL41/RPL32/RPL6/RPS6/RPS19/DAP3/RPL23A/RPS3/RPS27A/RPL8/RPL34/RPL9/RPS17/RPL38	33
CC	GO:0005840	ribosome	37/684	240/19550	2.93e-14	5.11e-12	3.81e-12	RPS29/RPL35/RPL30/RPL10A/EIF3H/MRPS17/MRPL15/RPL19/RPS12/RPS21/RPL27/RPS7/DHX9/RPL26L1/RPS16/RPS23/RPLP0/PTCD3/RPS24/NPM1/RPL35A/RPS18/RPL41/RPL32/RPL6/RPS6/RPS19/DAP3/RPL23A/RPS3/RPS27A/RPL8/RPL34/RPL9/SNCA/RPS17/RPL38	37
CC	GO:0005819	spindle	48/684	391/19550	3.61e-14	5.11e-12	3.81e-12	AURKA/KIF4A/CDC7/KIF20A/RACGAP1/TPX2/KIF2C/CDC27/RAE1/DLGAP5/ASPM/NUSAP1/CENPF/BUB1B/PRC1/SPAG5/KIF11/KNTC1/PAFAH1B1/BIRC5/JTB/CCNB1/KIF18B/CENPE/TACC3/CDC20/KIF15/CDC25B/RAD21/SHCBP1/CBX3/PPP2CA/MAD2L1/KIFC1/NEDD9/MAPRE1/NUP85/TAF1D/CDCA8/NUP62/NPM1/SMC3/SLC25A5/CLTC/DYNLL1/RPS3/PLK2/HSPA2	48
CC	GO:0098687	chromosomal region	43/684	348/19550	6.46e-13	7.31e-11	5.45e-11	XPO1/SMC4/EZH2/KIF2C/TOP2A/MCM7/CENPF/BUB1B/BUB1/SPAG5/MCM6/KNTC1/PAFAH1B1/BIRC5/OIP5/NUP107/NCAPG/CCNB1/MCM3/NCAPD2/CENPE/ZWINT/RAD21/WRNIP1/PCNA/CBX3/MCM2/CENPA/PPP2CA/MAD2L1/NDC80/XRCC5/NUP85/CHEK1/CDCA8/MCM4/SMC3/RAD51/DYNLL1/GAR1/RPA2/SEH1L/HNRNPA2B1	43
CC	GO:0005844	polysome	18/684	66/19550	7.04e-12	6.64e-10	4.95e-10	FXR1/RPS29/RPL30/RPL10A/EIF3H/RPL19/VIM/PSMA1/RPS21/DHX9/RPS23/RPL41/RPL32/RPL6/RPS6/RPS3/RPL8/RPL38	18
CC	GO:0030055	cell-substrate junction	46/684	425/19550	1.12e-11	9.06e-10	6.76e-10	CNN1/MAP4K4/CORO1C/HSPA9/DIXDC1/PPIA/VCL/EPPK1/G3BP1/RPS29/ACTR3/RPL30/RPL10A/HNRNPK/PABPC1/DPP4/RPL19/VIM/SORBS2/MPRIP/RPL27/RPS7/YWHAB/RPS16/NEDD9/MAPRE1/ARPC5/RPLP0/CAPN2/NPM1/ARPC1B/PFN1/RPS18/CLTC/RPL6/RPS19/PLAU/ANXA5/RPS3/PTPN12/RPL8/RPL9/RPS17/ALOX15B/ACTB/RPL38	46
CC	GO:0042788	polysomal ribosome	13/684	32/19550	1.98e-11	1.4e-09	1.04e-09	RPS29/RPL30/RPL10A/EIF3H/RPL19/RPS21/DHX9/RPS23/RPL41/RPL32/RPL6/RPL8/RPL38	13
CC	GO:0005925	focal adhesion	45/684	418/19550	2.27e-11	1.43e-09	1.06e-09	CNN1/MAP4K4/CORO1C/HSPA9/DIXDC1/PPIA/VCL/G3BP1/RPS29/ACTR3/RPL30/RPL10A/HNRNPK/PABPC1/DPP4/RPL19/VIM/SORBS2/MPRIP/RPL27/RPS7/YWHAB/RPS16/NEDD9/MAPRE1/ARPC5/RPLP0/CAPN2/NPM1/ARPC1B/PFN1/RPS18/CLTC/RPL6/RPS19/PLAU/ANXA5/RPS3/PTPN12/RPL8/RPL9/RPS17/ALOX15B/ACTB/RPL38	45
CC	GO:0000775	chromosome, centromeric region	29/684	198/19550	6.6e-11	3.74e-09	2.79e-09	XPO1/SMC4/KIF2C/TOP2A/CENPF/BUB1B/BUB1/SPAG5/KNTC1/PAFAH1B1/BIRC5/OIP5/NUP107/NCAPG/CCNB1/NCAPD2/CENPE/ZWINT/RAD21/CBX3/CENPA/PPP2CA/MAD2L1/NDC80/NUP85/CDCA8/SMC3/DYNLL1/SEH1L	29
CC	GO:0022625	cytosolic large ribosomal subunit	16/684	58/19550	8.62e-11	4.44e-09	3.31e-09	RPL35/RPL30/RPL10A/RPL19/RPL27/RPL26L1/RPLP0/RPL35A/RPL41/RPL32/RPL6/RPL23A/RPL8/RPL34/RPL9/RPL38	16
CC	GO:0000793	condensed chromosome	32/684	244/19550	1.3e-10	6.12e-09	4.56e-09	XPO1/HMGB2/KIF2C/TOP2A/CENPF/BUB1B/BUB1/SPAG5/KNTC1/LRPPRC/PAFAH1B1/BIRC5/NUP107/NCAPG/CCNB1/NCAPD2/CENPE/ZWINT/RAD21/CBX3/CENPA/MAD2L1/NDC80/NUP85/CHEK1/PSMC3IP/SMC3/RAD51/DYNLL1/RRS1/SEH1L/HSPA2	32
CC	GO:0022627	cytosolic small ribosomal subunit	13/684	42/19550	1.05e-09	4.58e-08	3.42e-08	RPS29/RPS12/RPS21/RPS7/RPS16/RPS23/RPS24/RPS18/RPS6/RPS19/RPS3/RPS27A/RPS17	13
CC	GO:0015935	small ribosomal subunit	16/684	71/19550	2.26e-09	9.13e-08	6.81e-08	RPS29/MRPS17/RPS12/RPS21/RPS7/RPS16/RPS23/RPS24/NPM1/RPS18/RPS6/RPS19/DAP3/RPS3/RPS27A/RPS17	16
CC	GO:0005791	rough endoplasmic reticulum	17/684	82/19550	2.81e-09	1.06e-07	7.9e-08	HSPD1/RPS29/ARL6IP1/PTGDS/RPS21/RPL27/SEC61B/STAU1/RPS23/PLOD2/SRPRB/TP63/RPL6/SEC61A1/SEC61G/MYOC/SNCA	17
CC	GO:0000779	condensed chromosome, centromeric region	22/684	144/19550	5.99e-09	2.12e-07	1.58e-07	XPO1/KIF2C/CENPF/BUB1B/BUB1/SPAG5/KNTC1/PAFAH1B1/BIRC5/NUP107/NCAPG/CCNB1/NCAPD2/CENPE/ZWINT/CBX3/CENPA/MAD2L1/NDC80/NUP85/DYNLL1/SEH1L	22
CC	GO:0072686	mitotic spindle	23/684	161/19550	1.02e-08	3.38e-07	2.52e-07	AURKA/CDC7/RACGAP1/TPX2/CDC27/RAE1/ASPM/NUSAP1/PRC1/SPAG5/KIF11/KIF18B/CENPE/TACC3/MAD2L1/KIFC1/MAPRE1/TAF1D/NUP62/SMC3/CLTC/DYNLL1/RPS3	23
CC	GO:0060205	cytoplasmic vesicle lumen	33/684	325/19550	4.58e-08	1.44e-06	1.07e-06	DDX3X/PPIA/VCL/HSP90AA1/FTL/PSMD6/PSMD14/FN1/PTX3/PSMD1/OSTF1/ADA/XRCC5/PRDX6/ARPC5/CTSC/OLFM4/KPNB1/RARRES2/CSTB/TIMP2/PSMC2/ANXA2/SPARC/CCT2/SERPINA3/IGF1/QSOX1/GGH/PYGL/HP/GPI/ALB	33
CC	GO:0031983	vesicle lumen	33/684	327/19550	5.31e-08	1.58e-06	1.18e-06	DDX3X/PPIA/VCL/HSP90AA1/FTL/PSMD6/PSMD14/FN1/PTX3/PSMD1/OSTF1/ADA/XRCC5/PRDX6/ARPC5/CTSC/OLFM4/KPNB1/RARRES2/CSTB/TIMP2/PSMC2/ANXA2/SPARC/CCT2/SERPINA3/IGF1/QSOX1/GGH/PYGL/HP/GPI/ALB	33
CC	GO:0015934	large ribosomal subunit	18/684	113/19550	7.46e-08	2.11e-06	1.57e-06	RPL35/RPL30/RPL10A/MRPL15/RPL19/RPL27/RPL26L1/RPLP0/NPM1/RPL35A/RPL41/RPL32/RPL6/RPL23A/RPL8/RPL34/RPL9/RPL38	18
CC	GO:0000228	nuclear chromosome	26/684	227/19550	1.16e-07	3.1e-06	2.31e-06	TOP2A/MCM7/BRD8/MCM6/TOP1/LRPPRC/BIRC5/TARDBP/MCM3/NCAPD2/RAD21/PCNA/MCM2/DHX9/CHEK1/ACTL6A/MCM4/POLE3/PSMC3IP/SMC3/RAD51/GINS2/RPA2/RRS1/RPA3/HSPA2	26
CC	GO:0034774	secretory granule lumen	32/684	322/19550	1.21e-07	3.1e-06	2.31e-06	DDX3X/PPIA/VCL/HSP90AA1/FTL/PSMD6/PSMD14/FN1/PTX3/PSMD1/OSTF1/XRCC5/PRDX6/ARPC5/CTSC/OLFM4/KPNB1/RARRES2/CSTB/TIMP2/PSMC2/ANXA2/SPARC/CCT2/SERPINA3/IGF1/QSOX1/GGH/PYGL/HP/GPI/ALB	32
CC	GO:0000922	spindle pole	22/684	170/19550	1.29e-07	3.17e-06	2.37e-06	AURKA/TPX2/RAE1/DLGAP5/ASPM/CENPF/PRC1/SPAG5/KIF11/KNTC1/CCNB1/TACC3/CDC20/CDC25B/RAD21/PPP2CA/MAD2L1/NEDD9/NUP62/NPM1/SMC3/PLK2	22
CC	GO:0000776	kinetochore	19/684	134/19550	2.18e-07	5.15e-06	3.84e-06	XPO1/KIF2C/CENPF/BUB1B/BUB1/SPAG5/KNTC1/PAFAH1B1/BIRC5/NUP107/CCNB1/CENPE/ZWINT/CENPA/MAD2L1/NDC80/NUP85/DYNLL1/SEH1L	19
CC	GO:0071162	CMG complex	6/684	10/19550	3.34e-07	7.57e-06	5.64e-06	MCM7/MCM6/MCM3/MCM2/MCM4/GINS2	6
CC	GO:0030867	rough endoplasmic reticulum membrane	8/684	25/19550	1.37e-06	2.9e-05	2.16e-05	RPS29/ARL6IP1/RPL27/SEC61B/PLOD2/SRPRB/SEC61A1/SEC61G	8
CC	GO:0031261	DNA replication preinitiation complex	6/684	12/19550	1.38e-06	2.9e-05	2.16e-05	MCM7/MCM6/MCM3/MCM2/MCM4/GINS2	6
CC	GO:1904813	ficolin-1-rich granule lumen	17/684	124/19550	1.52e-06	3.08e-05	2.3e-05	KCMF1/DDX3X/PPIA/VCL/HSP90AA1/PSMD6/PSMD14/OSTF1/ARPC5/KPNB1/CSTB/TIMP2/PSMC2/FTH1/PYGL/GPI/HBB	17
CC	GO:0005838	proteasome regulatory particle	7/684	19/19550	2.17e-06	4.24e-05	3.16e-05	PSMD6/PSMD14/PSMD1/PSMC1/PSMC2/PSMD4/PSMC6	7
CC	GO:0022624	proteasome accessory complex	7/684	23/19550	9.35e-06	0.000175439	0.000130837	PSMD6/PSMD14/PSMD1/PSMC1/PSMC2/PSMD4/PSMC6	7
CC	GO:0070469	respirasome	14/684	100/19550	9.88e-06	0.000175439	0.000130837	NDUFAB1/CYCS/NDUFS3/UQCRC2/COX7C/CYC1/COX6C/COX8A/UQCRB/UQCRFS1/NDUFS6/NDUFA1/COX7A2/NDUFV1	14
CC	GO:0071013	catalytic step 2 spliceosome	13/684	87/19550	9.92e-06	0.000175439	0.000130837	SNRNP40/HNRNPC/HNRNPK/PABPC1/HNRNPA1/HNRNPR/SNRPG/HNRNPH1/SNRPE/SNRPD1/SNRPF/PNN/HNRNPA2B1	13
CC	GO:0005746	mitochondrial respirasome	13/684	89/19550	1.28e-05	0.000219244	0.000163505	NDUFAB1/NDUFS3/UQCRC2/COX7C/CYC1/COX6C/COX8A/UQCRB/UQCRFS1/NDUFS6/NDUFA1/COX7A2/NDUFV1	13
CC	GO:0098803	respiratory chain complex	13/684	90/19550	1.45e-05	0.000240881	0.000179641	NDUFAB1/NDUFS3/UQCRC2/COX7C/CYC1/COX6C/COX8A/UQCRB/UQCRFS1/NDUFS6/NDUFA1/COX7A2/NDUFV1	13
CC	GO:0062023	collagen-containing extracellular matrix	33/684	425/19550	1.78e-05	0.00028738	0.000214319	LOXL2/SERPINE2/LAMC1/COL5A2/FN1/HDGF/THBS4/WNT5B/LAMB1/COL13A1/TGFBI/FGFR2/CTSC/ITIH5/LGALS1/RARRES2/SFRP1/CSTB/FMOD/TIMP2/S100A10/ANXA2/SPARC/ANXA5/PTN/SERPINA3/S100A6/COL4A2/OGN/MYOC/SPARCL1/AZGP1/F3	33
CC	GO:0005874	microtubule	33/684	429/19550	2.15e-05	0.000337697	0.000251844	TUBA1C/TUBA1B/AURKA/KIF4A/KIF20A/RACGAP1/TPX2/KIF2C/ASPM/NUSAP1/HSPH1/PRC1/SPAG5/KIF11/KNTC1/LRPPRC/PAFAH1B1/BIRC5/CCT6A/KIF18B/CENPE/KIF15/KIFC1/DPYSL2/MAPRE1/SRPRB/CDK5RAP3/CLTC/DYNLL1/CCT2/TUBA1A/CCT4/SPAG6	33
CC	GO:0101002	ficolin-1-rich granule	19/684	185/19550	2.78e-05	0.00042527	0.000317153	KCMF1/DDX3X/PPIA/VCL/PTPRN2/HSP90AA1/PSMD6/PSMD14/OSTF1/ARPC5/KPNB1/CSTB/TIMP2/PSMC2/DYNLL1/FTH1/PYGL/GPI/HBB	19
CC	GO:0036464	cytoplasmic ribonucleoprotein granule	22/684	236/19550	3.05e-05	0.00045387	0.000338482	DDX3X/FXR1/TOP1/G3BP1/TARDBP/OGFOD1/HNRNPK/PABPC1/DHX9/SNRPG/STAU1/ZFAND1/RPLP0/NCL/KPNB1/GHR/PSMC2/RPL6/RPS6/TUBA1A/PABPC3/ACTB	22
CC	GO:0034709	methylosome	5/684	12/19550	3.33e-05	0.000483944	0.00036091	SNRPG/SNRPE/SNRPD1/SNRPF/ERH	5
CC	GO:0005876	spindle microtubule	11/684	72/19550	3.84e-05	0.000543911	0.000405632	AURKA/KIF4A/PRC1/KIF11/KNTC1/PAFAH1B1/BIRC5/KIF18B/CENPE/MAPRE1/CLTC	11
CC	GO:0000502	proteasome complex	10/684	60/19550	3.99e-05	0.000550326	0.000410416	PSMD6/PSMD14/PSMD1/PSMB4/PSMA1/PSMC1/PSMC2/PSMD4/PSMA3/PSMC6	10
CC	GO:1905368	peptidase complex	13/684	99/19550	4.08e-05	0.000550326	0.000410416	ENY2/PSMD6/PSMD14/PSMD1/PSMB4/PSMA1/SEC11A/PSMC1/PSMC2/PSMD4/PSMA3/PSMC6/F3	13
CC	GO:0005751	mitochondrial respiratory chain complex IV	6/684	20/19550	4.57e-05	0.000601414	0.000448516	UQCRC2/COX7C/COX6C/COX8A/UQCRFS1/COX7A2	6
CC	GO:0005635	nuclear envelope	34/684	468/19550	5.16e-05	0.000663641	0.000494923	XPO1/VAPA/RAE1/EI24/CENPF/ENY2/LRPPRC/PAFAH1B1/NUP107/PTGDS/NUP153/LPIN1/CBX3/TRA2B/CSE1L/DTL/MAD2L1/NUP85/GAPDH/NUDT1/NELL1/NUP62/KPNB1/LMNB1/PTGS2/LBR/RAN/NPC1/CETN3/SEH1L/S100A6/SNCA/MYO6/BCHE	34
CC	GO:0030496	midbody	19/684	196/19550	6.16e-05	0.000774491	0.000577591	AURKA/KIF4A/KIF20A/RACGAP1/ASPM/CENPF/PRC1/SPAG5/BIRC5/JTB/CEP55/CENPE/SHCBP1/CLIC4/CDCA8/NUP62/ERH/ANXA2/RAN	19
CC	GO:0070069	cytochrome complex	8/684	42/19550	8.87e-05	0.00109074	0.000813442	UQCRC2/COX7C/CYC1/COX6C/COX8A/UQCRB/UQCRFS1/COX7A2	8
CC	GO:0035770	ribonucleoprotein granule	22/684	254/19550	9.18e-05	0.00109074	0.000813442	DDX3X/FXR1/TOP1/G3BP1/TARDBP/OGFOD1/HNRNPK/PABPC1/DHX9/SNRPG/STAU1/ZFAND1/RPLP0/NCL/KPNB1/GHR/PSMC2/RPL6/RPS6/TUBA1A/PABPC3/ACTB	22
CC	GO:1905369	endopeptidase complex	10/684	66/19550	9.25e-05	0.00109074	0.000813442	PSMD6/PSMD14/PSMD1/PSMB4/PSMA1/PSMC1/PSMC2/PSMD4/PSMA3/PSMC6	10
CC	GO:1904724	tertiary granule lumen	9/684	55/19550	0.000112155	0.00128558	0.00095875	PTX3/OLFM4/CSTB/TIMP2/FTH1/QSOX1/GGH/HP/HBB	9
CC	GO:0005852	eukaryotic translation initiation factor 3 complex	5/684	15/19550	0.000115839	0.00128558	0.00095875	EIF3H/EIF3E/EIF3B/EIF3K/COPS5	5
CC	GO:0030894	replisome	5/684	15/19550	0.000115839	0.00128558	0.00095875	DONSON/MCM3/PCNA/RPA2/RPA3	5
CC	GO:0005681	spliceosomal complex	18/684	191/19550	0.000136743	0.00148839	0.00111	SNRNP40/HNRNPC/HNRNPK/PABPC1/HNRNPA1/HNRNPH3/HNRNPR/TRA2B/SNRPG/HNRNPH1/NCL/SNRPE/SNRPD1/SNRPF/RBM5/HTATSF1/PNN/HNRNPA2B1	18
CC	GO:1990204	oxidoreductase complex	13/684	112/19550	0.000148086	0.00158144	0.00117939	NDUFAB1/RRM2/NDUFS3/GMPR/UQCRC2/PDHA1/CYC1/DLD/UQCRB/UQCRFS1/NDUFS6/NDUFA1/NDUFV1	13
CC	GO:0005643	nuclear pore	11/684	84/19550	0.000161664	0.00169448	0.00126369	RAE1/ENY2/NUP107/NUP153/MAD2L1/NUP85/NUP62/KPNB1/RAN/CETN3/SEH1L	11
CC	GO:0034399	nuclear periphery	14/684	130/19550	0.000186756	0.00192189	0.00143329	KIF4A/SRPK1/CENPF/NUP107/NUP153/RAD21/PCNA/VIM/CLIC4/LMNB1/SMC3/NONO/SPARC/HNRNPA2B1	14
CC	GO:0051233	spindle midzone	7/684	36/19550	0.000214282	0.00216578	0.00161517	AURKA/RACGAP1/PRC1/KIF18B/CENPE/MAPRE1/CDCA8	7
CC	GO:0016282	eukaryotic 43S preinitiation complex	5/684	17/19550	0.000225195	0.00223615	0.00166765	EIF3H/EIF3E/EIF3B/EIF3K/EIF1	5
CC	GO:0034708	methyltransferase complex	11/684	88/19550	0.000245553	0.00239626	0.00178706	EZH2/ASH2L/SNRPG/SNRPE/SNRPD1/TEX10/EED/SNRPF/ERH/UTY/RBBP7	11
CC	GO:0034719	SMN-Sm protein complex	5/684	18/19550	0.000302872	0.00283838	0.00211678	SNRPG/SNRPE/SNRPD1/STRAP/SNRPF	5
CC	GO:0070993	translation preinitiation complex	5/684	18/19550	0.000302872	0.00283838	0.00211678	EIF3H/EIF3E/EIF3B/EIF3K/EIF1	5
CC	GO:0010494	cytoplasmic stress granule	10/684	76/19550	0.000305903	0.00283838	0.00211678	DDX3X/G3BP1/TARDBP/OGFOD1/HNRNPK/PABPC1/STAU1/ZFAND1/KPNB1/PABPC3	10
CC	GO:0045277	respiratory chain complex IV	6/684	28/19550	0.000349762	0.00319299	0.00238124	UQCRC2/COX7C/COX6C/COX8A/UQCRFS1/COX7A2	6
CC	GO:0042470	melanosome	12/684	109/19550	0.000431412	0.0038153	0.00284534	MYH11/HSP90AA1/TFRC/YWHAB/ATP1B3/CLTC/ANXA2/RAN/CCT4/GGH/CD63/PRDX1	12
CC	GO:0048770	pigment granule	12/684	109/19550	0.000431412	0.0038153	0.00284534	MYH11/HSP90AA1/TFRC/YWHAB/ATP1B3/CLTC/ANXA2/RAN/CCT4/GGH/CD63/PRDX1	12
CC	GO:0000781	chromosome, telomeric region	15/684	162/19550	0.000579986	0.00496179	0.00370035	EZH2/MCM7/MCM6/MCM3/WRNIP1/PCNA/CBX3/MCM2/XRCC5/CHEK1/MCM4/RAD51/GAR1/RPA2/HNRNPA2B1	15
CC	GO:0000940	outer kinetochore	4/684	12/19550	0.00058735	0.00496179	0.00370035	CENPF/BUB1B/CCNB1/NDC80	4
CC	GO:0044615	nuclear pore nuclear basket	4/684	12/19550	0.00058735	0.00496179	0.00370035	ENY2/NUP153/MAD2L1/CETN3	4
CC	GO:0032993	protein-DNA complex	17/684	199/19550	0.000652478	0.00542309	0.00404437	MCM7/DONSON/MCM6/TOP1/POLR2H/MCM3/FOS/PCNA/MCM2/CENPA/XRCC5/MCM4/NPM1/GINS2/RPA2/RPA3/EYA1	17
CC	GO:0098800	inner mitochondrial membrane protein complex	14/684	147/19550	0.000661119	0.00542309	0.00404437	NDUFAB1/HSPA9/NDUFS3/UQCRC2/COX7C/CYC1/COX6C/COX8A/UQCRB/UQCRFS1/NDUFS6/NDUFA1/COX7A2/NDUFV1	14
CC	GO:0005743	mitochondrial inner membrane	32/684	495/19550	0.000675971	0.00546571	0.00407616	NDUFAB1/HSPA9/HSPD1/TYMS/CYCS/NDUFS3/SLC25A3/PMPCB/MRPS17/MRPL15/SHMT2/TMEM126B/UQCRC2/COX7C/PTCD3/TMEM70/CYC1/COX6C/SLC25A5/COX8A/UQCRB/DAP3/UQCRFS1/NDUFS6/RPS3/NDUFA1/COX7A2/NDUFV1/TMEM14B/MYOC/SNCA/LDHB	32
CC	GO:0045121	membrane raft	24/684	335/19550	0.000769156	0.00604642	0.00450924	TUBA1B/CORO1C/HSPD1/ATP1A2/DPP4/PPP2CA/TRPM8/ATP1B3/CAPN2/PODXL/PTGS2/SLC25A5/CD177/S100A10/ANXA2/TFPI/NPC1/TUBA1A/SELE/CD2/ATP1B1/HMOX1/LDHB/GP2	24
CC	GO:0098857	membrane microdomain	24/684	335/19550	0.000769156	0.00604642	0.00450924	TUBA1B/CORO1C/HSPD1/ATP1A2/DPP4/PPP2CA/TRPM8/ATP1B3/CAPN2/PODXL/PTGS2/SLC25A5/CD177/S100A10/ANXA2/TFPI/NPC1/TUBA1A/SELE/CD2/ATP1B1/HMOX1/LDHB/GP2	24
CC	GO:0031965	nuclear membrane	22/684	297/19550	0.000811495	0.00616651	0.00459879	XPO1/VAPA/EI24/LRPPRC/PAFAH1B1/NUP107/PTGDS/NUP153/LPIN1/CBX3/TRA2B/DTL/NUP85/GAPDH/NUDT1/NUP62/KPNB1/LMNB1/PTGS2/LBR/SNCA/MYO6	22
CC	GO:0005687	U4 snRNP	4/684	13/19550	0.000825004	0.00616651	0.00459879	SNRPG/SNRPE/SNRPD1/SNRPF	4
CC	GO:0045120	pronucleus	4/684	13/19550	0.000825004	0.00616651	0.00459879	CCNA2/AURKA/EZH2/CENPF	4
CC	GO:0005759	mitochondrial matrix	31/684	480/19550	0.000828012	0.00616651	0.00459879	NDUFAB1/HSPA9/HSPD1/TYMS/NDUFS3/LRPPRC/CCNB1/GLS/PMPCB/MRPS17/HSPE1/MRPL15/SHMT2/POLG2/PDHA1/NUDT1/TRMT5/ACAT1/MTHFD2/SLC25A5/DLD/RAD51/VDAC2/SOD1/FH/DAP3/ACADL/RPS3/SNCA/GLRX5/C1QBP	31
CC	GO:0031252	cell leading edge	28/684	422/19550	0.000968624	0.00712002	0.00530989	ACTG2/RASA1/CORO1C/DDX3X/IQGAP2/PSD4/PAFAH1B1/ACTR3/CADM4/CNTNAP2/EPS8L1/PABPC1/DPP4/VIM/SORBS2/ITGB1BP1/NEDD9/ARPC5/PODXL/CD177/MYLK/ANXA2/RPS3/GABRG3/NME1/S100A6/MYO6/ACTB	28
CC	GO:0071682	endocytic vesicle lumen	5/684	23/19550	0.00102892	0.00746626	0.00556811	HSPH1/HSP90AA1/SPARC/HP/HBB	5
CC	GO:0005657	replication fork	8/684	60/19550	0.00110622	0.00784855	0.0058532	DONSON/MCM3/BCL6/PCNA/RFC4/CHEK1/RPA2/RPA3	8
CC	GO:0005750	mitochondrial respiratory chain complex III	4/684	14/19550	0.0011232	0.00784855	0.0058532	UQCRC2/CYC1/UQCRB/UQCRFS1	4
CC	GO:0045275	respiratory chain complex III	4/684	14/19550	0.0011232	0.00784855	0.0058532	UQCRC2/CYC1/UQCRB/UQCRFS1	4
CC	GO:0098798	mitochondrial protein-containing complex	20/684	268/19550	0.00125697	0.00867618	0.00647043	NDUFAB1/HSPA9/NDUFS3/PMPCB/MRPS17/MRPL15/POLG2/UQCRC2/COX7C/CYC1/COX6C/SLC25A5/COX8A/UQCRB/DAP3/UQCRFS1/NDUFS6/NDUFA1/COX7A2/NDUFV1	20
CC	GO:0035580	specific granule lumen	8/684	62/19550	0.00137518	0.00937774	0.00699363	VCL/PTX3/OLFM4/KPNB1/TIMP2/QSOX1/GGH/HP	8
CC	GO:0033290	eukaryotic 48S preinitiation complex	4/684	15/19550	0.00148952	0.0100365	0.00748491	EIF3H/EIF3E/EIF3B/EIF3K	4
CC	GO:0005871	kinesin complex	7/684	50/19550	0.00167942	0.011183	0.0083399	KIF20A/KIF2C/KIF11/PAFAH1B1/KIF18B/KIF15/KIFC1	7
CC	GO:0016363	nuclear matrix	11/684	111/19550	0.00176283	0.0116019	0.00865232	KIF4A/SRPK1/CENPF/RAD21/VIM/CLIC4/LMNB1/SMC3/NONO/SPARC/HNRNPA2B1	11
CC	GO:0005604	basement membrane	10/684	96/19550	0.00193762	0.0126057	0.00940092	LOXL2/LAMC1/FN1/THBS4/LAMB1/TGFBI/ANXA2/SPARC/PTN/COL4A2	10
CC	GO:0101031	chaperone complex	5/684	29/19550	0.00305408	0.0195352	0.0145688	CCT6A/DNAJC9/HSPB8/CCT2/CCT4	5
CC	GO:0090533	cation-transporting ATPase complex	4/684	18/19550	0.00307179	0.0195352	0.0145688	ATP1A2/PLN/ATP1B3/ATP1B1	4
CC	GO:0000307	cyclin-dependent protein kinase holoenzyme complex	6/684	42/19550	0.00321702	0.0202315	0.015088	CKS2/CCNA2/CCNB1/CCNE1/PCNA/CKS1B	6
CC	GO:0071007	U2-type catalytic step 2 spliceosome	5/684	30/19550	0.00356102	0.0221487	0.0165179	SNRNP40/SNRPG/SNRPE/SNRPD1/SNRPF	5
CC	GO:0009295	nucleoid	6/684	44/19550	0.00408146	0.0248399	0.0185248	HSPA9/LRPPRC/SHMT2/POLG2/SLC25A5/VDAC2	6
CC	GO:0042645	mitochondrial nucleoid	6/684	44/19550	0.00408146	0.0248399	0.0185248	HSPA9/LRPPRC/SHMT2/POLG2/SLC25A5/VDAC2	6
CC	GO:0000794	condensed nuclear chromosome	8/684	74/19550	0.0042542	0.0256157	0.0191034	LRPPRC/RAD21/CHEK1/PSMC3IP/SMC3/RAD51/RRS1/HSPA2	8
CC	GO:0005875	microtubule associated complex	13/684	161/19550	0.00439519	0.0261861	0.0195288	ACTG2/AURKA/KIF20A/KIF2C/KIF11/PAFAH1B1/BIRC5/KIF18B/KIF15/STAU1/KIFC1/CDCA8/DYNLL1	13
CC	GO:0005881	cytoplasmic microtubule	8/684	75/19550	0.00461987	0.0269572	0.0201038	TUBA1C/TUBA1B/KIF2C/PAFAH1B1/KIF18B/MAPRE1/SRPRB/TUBA1A	8
CC	GO:0045171	intercellular bridge	8/684	75/19550	0.00461987	0.0269572	0.0201038	CDC7/KIF20A/TPX2/PRC1/CEP55/CDCA8/OLFM4/QSOX1	8
CC	GO:0030027	lamellipodium	15/684	202/19550	0.0050807	0.0293371	0.0218787	ACTG2/CORO1C/DDX3X/IQGAP2/ACTR3/PABPC1/DPP4/SORBS2/ITGB1BP1/NEDD9/ARPC5/PODXL/CD177/MYLK/ACTB	15
CC	GO:0070820	tertiary granule	13/684	164/19550	0.0051314	0.0293371	0.0218787	PTPRN2/PTX3/OLFM4/CSTB/CD177/TIMP2/DYNLL1/FTH1/PLAU/QSOX1/GGH/HP/HBB	13
CC	GO:1990752	microtubule end	5/684	33/19550	0.00544144	0.0303816	0.0226577	KIF2C/ASPM/SPAG5/KIF18B/MAPRE1	5
CC	GO:0005680	anaphase-promoting complex	4/684	21/19550	0.00552882	0.0303816	0.0226577	UBE2C/CDC27/BUB1B/CDC20	4
CC	GO:0035267	NuA4 histone acetyltransferase complex	4/684	21/19550	0.00552882	0.0303816	0.0226577	MORF4L2/BRD8/ACTL6A/ACTB	4
CC	GO:0043189	H4/H2A histone acetyltransferase complex	4/684	21/19550	0.00552882	0.0303816	0.0226577	MORF4L2/BRD8/ACTL6A/ACTB	4
CC	GO:0000235	astral microtubule	3/684	11/19550	0.00570111	0.0304418	0.0227025	PAFAH1B1/KIF18B/MAPRE1	3
CC	GO:0005818	aster	3/684	11/19550	0.00570111	0.0304418	0.0227025	PAFAH1B1/KIF18B/MAPRE1	3
CC	GO:0005832	chaperonin-containing T-complex	3/684	11/19550	0.00570111	0.0304418	0.0227025	CCT6A/CCT2/CCT4	3
CC	GO:0090734	site of DNA damage	9/684	97/19550	0.00689781	0.0364875	0.0272112	INTS3/ACTR3/CBX3/XRCC5/ARPC5/RBBP8/RAD51/RPA2/RPA3	9
CC	GO:0005788	endoplasmic reticulum lumen	20/684	313/19550	0.00730353	0.0382759	0.028545	PTPRN2/LAMC1/COL5A2/STC2/FN1/WNT5B/LAMB1/COL13A1/TSPAN5/CTSC/LGALS1/CHRDL1/PTGS2/KTN1/QSOX1/F10/COL4A2/SPARCL1/BCHE/ALB	20
CC	GO:0005890	sodium:potassium-exchanging ATPase complex	3/684	12/19550	0.00740569	0.0384552	0.0286787	ATP1A2/ATP1B3/ATP1B1	3
CC	GO:0005682	U5 snRNP	4/684	23/19550	0.00774047	0.0394694	0.0294351	SNRNP40/SNRPG/SNRPE/SNRPD1	4
CC	GO:0035371	microtubule plus-end	4/684	23/19550	0.00774047	0.0394694	0.0294351	KIF2C/SPAG5/KIF18B/MAPRE1	4
CC	GO:0097431	mitotic spindle pole	5/684	36/19550	0.00793237	0.0400868	0.0298955	AURKA/RAE1/ASPM/SPAG5/SMC3	5
CC	GO:0005775	vacuolar lumen	13/684	174/19550	0.00832485	0.0416979	0.031097	HSP90AA1/FTL/PSMD1/SDC1/PRDX6/CTSC/FMOD/CTSK/ANXA2/CCT2/SERPINA3/GGH/OGN	13
CC	GO:0005911	cell-cell junction	28/684	494/19550	0.0087193	0.0432906	0.0322848	DES/VAPA/ATP1A2/VCL/EPPK1/ACTR3/CADM4/CNTNAP2/LDB3/DPP4/GJB1/CLIC4/RAP1B/COL13A1/CDH11/YWHAH/PDLIM3/PODXL/AKR1B1/DCHS1/CLDN8/ANXA2/PNN/JAM2/CD2/ATP1B1/ALOX15B/ACTB	28
CC	GO:0098533	ATPase dependent transmembrane transport complex	4/684	24/19550	0.00903603	0.0443643	0.0330855	ATP1A2/PLN/ATP1B3/ATP1B1	4
CC	GO:0005901	caveola	8/684	84/19550	0.00909234	0.0443643	0.0330855	CORO1C/ATP1A2/ATP1B3/PTGS2/TFPI/SELE/ATP1B1/HMOX1	8
CC	GO:0043601	nuclear replisome	3/684	13/19550	0.0093799	0.0453763	0.0338402	MCM3/RPA2/RPA3	3
CC	GO:0005686	U2 snRNP	4/684	25/19550	0.0104651	0.0501971	0.0374354	SNRPG/SNRPE/SNRPD1/HTATSF1	4
CC	GO:1990023	mitotic spindle midzone	3/684	14/19550	0.0116317	0.055324	0.0412589	PRC1/KIF18B/CENPE	3
CC	GO:0043195	terminal bouton	6/684	55/19550	0.0121445	0.0572817	0.0427189	PTPRN2/CCK/CPLX3/SNCA/NMU/SCGN	6
CC	GO:0034451	centriolar satellite	9/684	107/19550	0.0127565	0.0595341	0.0443987	RBM39/UPF3B/DLGAP5/SPAG5/CEP55/TACC3/ITGB1BP1/TAF1D/PODXL	9
CC	GO:0044291	cell-cell contact zone	7/684	72/19550	0.0128324	0.0595341	0.0443987	DES/ATP1A2/VCL/CADM4/YWHAH/JAM2/ATP1B1	7
CC	GO:0009897	external side of plasma membrane	24/684	421/19550	0.0135485	0.0623451	0.046495	SERPINE2/TFRC/ADA/SDC1/IL1R1/ABCC4/TRPM8/CD1C/CAPN2/CTSK/GHR/CD3D/ANPEP/CCR6/SELE/CD69/CXCL9/F10/CD2/CX3CR1/CXCL10/AZGP1/F3/GP2	24
CC	GO:0072562	blood microparticle	11/684	146/19550	0.0137179	0.0623896	0.0465282	ACTG2/TFRC/FN1/PFN1/SERPINA3/HP/ACTB/BCHE/HSPA2/ALB/HBB	11
CC	GO:0035861	site of double-strand break	7/684	73/19550	0.0137786	0.0623896	0.0465282	INTS3/ACTR3/ARPC5/RBBP8/RAD51/RPA2/RPA3	7
CC	GO:0031616	spindle pole centrosome	3/684	15/19550	0.0141673	0.0625041	0.0466136	AURKA/DLGAP5/NPM1	3
CC	GO:0072687	meiotic spindle	3/684	15/19550	0.0141673	0.0625041	0.0466136	AURKA/ASPM/HSPA2	3
CC	GO:0098554	cytoplasmic side of endoplasmic reticulum membrane	3/684	15/19550	0.0141673	0.0625041	0.0466136	RPS29/DNAJA1/RPL27	3
CC	GO:0031091	platelet alpha granule	8/684	91/19550	0.0143561	0.0625041	0.0466136	SERPINE2/FN1/SPARC/SERPINA3/IGF1/QSOX1/SNCA/ALB	8
CC	GO:0035578	azurophil granule lumen	8/684	91/19550	0.0143561	0.0625041	0.0466136	FTL/PSMD1/PRDX6/CTSC/ANXA2/CCT2/SERPINA3/GGH	8
MF	GO:0003735	structural constituent of ribosome	32/677	182/18368	1.57e-13	1.28e-10	1.1e-10	RPS29/RPL35/RPL30/RPL10A/MRPS17/MRPL15/RPL19/RPS12/RPS21/RPL27/RPS7/RPL26L1/RPS16/RPS23/RPLP0/RPS24/RPL35A/RPS18/RPL41/RPL32/RPL6/RPS6/RPS19/DAP3/RPL23A/RPS3/RPS27A/RPL8/RPL34/RPL9/RPS17/RPL38	32
MF	GO:0017116	single-stranded DNA helicase activity	10/677	23/18368	3.21e-09	1.14e-06	9.78e-07	POLQ/MCM7/MCM6/MCM3/WRNIP1/RFC4/MCM2/DHX9/MCM4/RAD51	10
MF	GO:0003697	single-stranded DNA binding	21/677	123/18368	4.2e-09	1.14e-06	9.78e-07	HMGB2/SMC4/HSPD1/MCM7/MCM6/TOP1/LRPPRC/TDP1/POLR2H/MCM3/HNRNPA1/MCM2/DHX9/MCM4/RBBP8/RAD54L/RAD51/RPA2/NME1/RPA3/HNRNPA2B1	21
MF	GO:0003678	DNA helicase activity	16/677	72/18368	5.85e-09	1.19e-06	1.02e-06	POLQ/MCM7/DDX3X/MCM6/G3BP1/MCM3/CHD1L/WRNIP1/RFC4/MCM2/DHX9/XRCC5/MCM4/RAD54L/RAD54B/RAD51	16
MF	GO:0008094	ATP-dependent activity, acting on DNA	19/677	111/18368	2.2e-08	3.57e-06	3.07e-06	TOP2A/POLQ/MCM7/DDX3X/MCM6/G3BP1/MCM3/CHD1L/WRNIP1/RFC4/MCM2/DHX9/XRCC5/MCM4/SMC3/RAD54L/RAD54B/RAD51/MSH6	19
MF	GO:0140097	catalytic activity, acting on DNA	27/677	229/18368	1.03e-07	1.39e-05	1.2e-05	TOP2A/POLQ/MCM7/DDX3X/MCM6/TOP1/G3BP1/TDP1/MCM3/CHD1L/WRNIP1/PCNA/RFC4/POLG2/MCM2/DHX9/XRCC5/MCM4/RBBP8/POLE3/SMC3/RAD54L/RAD54B/RAD51/MSH6/RPS3/NME1	27
MF	GO:0019843	rRNA binding	14/677	68/18368	1.46e-07	1.69e-05	1.46e-05	MRPS17/RPL19/DDX21/RPLP0/PTCD3/GTF3A/NPM1/RPS18/BRIX1/RPL23A/RRS1/RPS3/RPL8/RPL9	14
MF	GO:0015631	tubulin binding	35/677	375/18368	4.89e-07	4.96e-05	4.27e-05	MAP4K4/KIF4A/KIF20A/RACGAP1/PDE4B/TPX2/DIXDC1/KIF2C/VAPA/RAE1/DLGAP5/DDX3X/NUSAP1/CENPF/HSPH1/PRC1/SPAG5/KIF11/LRPPRC/PAFAH1B1/BIRC5/KIF18B/CENPE/KIF15/KIFC1/DPYSL2/MAPRE1/GAPDH/SMC3/CETN3/NEFH/RPS3/NME1/SNCA/RGS2	35
MF	GO:0008017	microtubule binding	28/677	271/18368	9.3e-07	8.39e-05	7.22e-05	MAP4K4/KIF4A/KIF20A/RACGAP1/TPX2/KIF2C/VAPA/RAE1/DLGAP5/NUSAP1/CENPF/PRC1/SPAG5/KIF11/LRPPRC/PAFAH1B1/BIRC5/KIF18B/CENPE/KIF15/KIFC1/DPYSL2/MAPRE1/GAPDH/CETN3/NEFH/RPS3/SNCA	28
MF	GO:0045296	cadherin binding	29/677	332/18368	1.66e-05	0.00131503	0.00113194	LDHA/VAPA/DDX3X/ZC3H15/VCL/HNRNPK/EPS8L1/EIF2S3/BZW2/MPRIP/EIF5/YWHAB/PUF60/PRDX6/ATIC/MAPRE1/EIF3E/CDH11/OLFM4/DCHS1/PFN1/ANXA2/RPL6/RAN/KTN1/RPL23A/RPL34/CTNNAL1/PRDX1	29
MF	GO:0044389	ubiquitin-like protein ligase binding	28/677	316/18368	1.78e-05	0.00131503	0.00113194	TUBA1B/AURKA/HSPA9/HSPD1/UBE2W/UBE2C/HSPBP1/VCL/LRPPRC/HSP90AA1/DNAJA1/CCNB1/TPI1/UCHL1/EGR2/PSMD1/XRCC5/PRDX6/CDK5RAP3/SLC25A5/LAPTM4B/HIF1A/UBB/CCT2/RPA2/RPS27A/PSMA3/GPI	28
MF	GO:0003684	damaged DNA binding	11/677	68/18368	3.56e-05	0.00224959	0.00193639	HMGB2/POLQ/PCNA/XRCC5/RBBP8/FANCG/TP63/MSH6/RPA2/RPS3/RPA3	11
MF	GO:0043021	ribonucleoprotein complex binding	17/677	149/18368	3.6e-05	0.00224959	0.00193639	EZH2/DDX3X/WDR12/TMEM147/DHX9/SEC61B/SNRPG/PTCD3/SNRPD1/NPM1/STRAP/SEC61A1/EIF3K/SRP54/NME1/C1QBP/EIF1	17
MF	GO:0009055	electron transfer activity	15/677	126/18368	6.26e-05	0.0035021	0.00301451	LOXL2/CYCS/NDUFS3/MAOB/STEAP4/ASPH/CYC1/AKR1B1/COX8A/UQCRFS1/NDUFS6/NDUFA1/COX7A2/HSD17B6/NDUFV1	15
MF	GO:0004386	helicase activity	17/677	156/18368	6.47e-05	0.0035021	0.00301451	POLQ/MCM7/DDX3X/MCM6/G3BP1/MCM3/CHD1L/WRNIP1/RFC4/MCM2/DHX9/XRCC5/DDX21/MCM4/RAD54L/RAD54B/RAD51	17
MF	GO:0003743	translation initiation factor activity	9/677	51/18368	9.04e-05	0.00458937	0.0039504	EIF3H/EIF2S3/EIF5/DENR/EIF3E/EIF3B/EIF3K/COPS5/EIF1	9
MF	GO:0031625	ubiquitin protein ligase binding	25/677	297/18368	0.000113174	0.00540574	0.00465311	TUBA1B/AURKA/HSPA9/HSPD1/UBE2W/HSPBP1/VCL/LRPPRC/HSP90AA1/DNAJA1/TPI1/UCHL1/EGR2/PSMD1/XRCC5/PRDX6/SLC25A5/LAPTM4B/HIF1A/UBB/CCT2/RPA2/RPS27A/PSMA3/GPI	25
MF	GO:0016903	oxidoreductase activity, acting on the aldehyde or oxo group of donors	8/677	44/18368	0.000178753	0.00806377	0.00694107	PDHA1/GAPDH/AKR1B1/FMO5/DLD/ALDH1A3/AKR1C3/ALDH1A1	8
MF	GO:0043024	ribosomal small subunit binding	5/677	17/18368	0.000286663	0.0122511	0.0105454	DDX3X/PTCD3/NPM1/NME1/EIF1	5
MF	GO:0016620	oxidoreductase activity, acting on the aldehyde or oxo group of donors, NAD or NADP as acceptor	7/677	37/18368	0.0003513	0.0142628	0.012277	PDHA1/GAPDH/AKR1B1/DLD/ALDH1A3/AKR1C3/ALDH1A1	7
MF	GO:0005200	structural constituent of cytoskeleton	12/677	103/18368	0.000406442	0.0157158	0.0135277	TUBA1C/TUBA1B/DES/ACTR3/KRT5/VIM/SORBS2/ARPC5/ARPC1B/TUBA1A/NEFH/ACTB	12
MF	GO:0016887	ATP hydrolysis activity	22/677	272/18368	0.000495102	0.0182738	0.0157296	KIF20A/HSPA9/HSPD1/KIF2C/MCM7/DDX3X/MCM6/ATP1A2/G3BP1/HSP90AA1/MCM3/KIF18B/KIF15/CHD1L/WRNIP1/MCM2/DHX9/KIFC1/DDX21/MCM4/RAD54L/HSPA2	22
MF	GO:0051082	unfolded protein binding	13/677	122/18368	0.000567178	0.0187757	0.0161616	HSPA9/HSPD1/PPIA/CCT6A/PFDN2/HSP90AA1/DNAJA1/HSPE1/NPM1/DNAJB6/CCT2/CCT4/HSPA2	13
MF	GO:0051087	chaperone binding	12/677	107/18368	0.00057656	0.0187757	0.0161616	HSPD1/ATP1A2/BIRC5/DNAJC9/DNAJA1/HSPE1/FN1/CTSC/SOD1/DNAJB6/HSPA2/ALB	12
MF	GO:0044183	protein folding chaperone	7/677	40/18368	0.000578071	0.0187757	0.0161616	HSPA9/CCT6A/PFDN2/DNAJB6/CCT2/CCT4/HSPA2	7
MF	GO:0090079	translation regulator activity, nucleic acid binding	12/677	108/18368	0.000627366	0.0194408	0.0167341	TYMS/EIF3H/PABPC1/EIF2S3/SHMT2/EIF5/DENR/EIF3E/EIF3B/EIF3K/COPS5/EIF1	12
MF	GO:0008022	protein C-terminus binding	17/677	189/18368	0.000646431	0.0194408	0.0167341	TOP2A/CENPF/PABPC1/CDC20/FN1/PCNA/SDC1/YWHAB/PPP2CA/MAD2L1/XRCC5/PFKM/MAPRE1/NCL/PPARG/RAD51/ATP1B1	17
MF	GO:0019894	kinesin binding	7/677	42/18368	0.000784854	0.0227608	0.0195918	PRC1/KIF18B/NUP62/KTN1/NEFH/SNCA/ACTB	7
MF	GO:0003777	microtubule motor activity	9/677	69/18368	0.00093493	0.026178	0.0225333	KIF4A/KIF20A/KIF2C/KIF11/KIF18B/CENPE/KIF15/KIFC1/SMC3	9
MF	GO:0016668	oxidoreductase activity, acting on a sulfur group of donors, NAD(P) as acceptor	4/677	13/18368	0.00100224	0.0271274	0.0233505	TXNRD1/TXN/GLRX/DLD	4
MF	GO:0016209	antioxidant activity	10/677	86/18368	0.00122859	0.0321811	0.0277007	TXNRD1/TXN/PRDX6/PTGS2/GLRX/SOD1/HP/PRDX1/ALB/HBB	10
MF	GO:0003727	single-stranded RNA binding	10/677	87/18368	0.00134333	0.034087	0.0293412	DDX3X/FXR1/HNRNPC/PABPC1/HNRNPA1/KHDRBS1/ILF3/DHX9/HNRNPH1/PABPC3	10
MF	GO:0003725	double-stranded RNA binding	9/677	74/18368	0.00154947	0.0379716	0.0326849	TUBA1B/HSPD1/TFRC/VIM/ILF3/DHX9/STAU1/DDX21/CLTC	9
MF	GO:0070840	dynein complex binding	5/677	24/18368	0.00158994	0.0379716	0.0326849	CENPF/PAFAH1B1/SMC3/NEFH/SNCA	5
MF	GO:0008266	poly(U) RNA binding	5/677	25/18368	0.00192787	0.0447265	0.0384993	HNRNPC/PABPC1/KHDRBS1/HNRNPH1/PABPC3	5
MF	GO:0045182	translation regulator activity	13/677	140/18368	0.00203042	0.0457973	0.039421	TYMS/FXR1/EIF3H/PABPC1/EIF2S3/SHMT2/EIF5/DENR/EIF3E/EIF3B/EIF3K/COPS5/EIF1	13
MF	GO:0016538	cyclin-dependent protein serine/threonine kinase regulator activity	7/677	50/18368	0.00225372	0.04946	0.0425738	CKS2/CCNA2/CCNB1/CCNE1/CKS1B/CDKN2A/CDKN2C	7
MF	GO:0001671	ATPase activator activity	5/677	27/18368	0.00275665	0.0573948	0.0494039	DNAJA1/DNAJC7/ATP1B3/DNAJB6/ATP1B1	5
MF	GO:0048027	mRNA 5'-UTR binding	5/677	27/18368	0.00275665	0.0573948	0.0494039	DDX3X/SHMT2/RPS7/NCL/RPL41	5
